# Supplementary material for: A Whole-Genome-Based Gene-by-Gene Typing System for Standardized High-Resolution Strain Typing of Bacillus anthracis
Source: J Clin Microbiol. 2021 Jun 18;59(7):e02889-20. doi: 10.1128/JCM.02889-20 (PMC8218748; doi:10.1128/JCM.02889-20)
Supplement: Supplemental file 2 — . Download JCM.02889-20-s0002.xlsx, XLSX file, 127 KB [file jcm.02889-20-s0002.xlsx]

## Sheet: Table S1
Table S1: Metadata informtaion of strains and genomes of Bacillus antharcis used in the setup and application of the core genome MLST system.
		Schema setup data set§		Evaluation data sets§
Nr.	Study ID [country code if known] - [NCBI/EMBL/DDJB accession] - [strain name]	Genomes included in pilot investigation to select query genomes	selected query genomes	Data set 1 (global Bacillus anthracis genomes from 50 countries recovered over the last 110 Years )	Data set 2 (B. anthracis strains from anthrax cases in Germany and Italy)#	Data set 3 (B. anthracis strains from injectional anthrax cases in human in different European countries)	Genetic Group	Canonical SNP group based on Sahl et al. 2016	hierBAPS genotype based on Bruce et al., 2019	Strain name	Host	Accession number (NCBI/EMBL/DDJB database)	Collection Date	World continent	Country of Isolation	City of Isolation (if available)	Pairwise Average Nucleotide Identity of the genome comapred to the reference genome of the Ames strain (%)	Typeability percentage (Percentage cgMLST targets that assigned allele number)	Sequencing center	In vitro Canonical SNP groups based on original scheme from Van Ert et al. 2007 (Avilable only for data set 2)	Remarks
1	chn-GCF_000512775.2-A16R	1	1				Ames	A.Br.081	5.2	A16R	-	GCF_000512775.2 (NZ_CP001974.2)	-	Asia	China	-	99.9943		Beijing Genomics Institute
2	fra-GCF_000512835.2-A16	1	1				Ames	A.Br.081	5.2	A16	-	GCF_000512835.2 (NZ_CP001970.2)	1971	Europe	France	-	99.9952		Beijing Genomics Institute
3	idn-GCF_000219895.1-A0389	1	1				Ames	A.Br.081	5.2	A0389	-	GCF_000219895.1 (ABLB01)	-	Asia	Indonesia	Bekasi	99.992		Los Alamos National Laboratory
4	jpn-GCF_002356575.1-Shikan-NIID	1	1				Ames	A.Br.081	5.2	Shikan-NIID	Horse	GCF_002356575.1 (NZ_AP014833.1)	1928	Asia	Japan	Tokyo	99.9955		National Institute of Infectious Diseases
5	zaf-GCF_000832465.1-K3	1	1				Ancient A	A.Br.034	3.3	K3	Human	GCF_000832465.1 (NZ_CP009331.1)		Africa	South Africa	-	99.9777		Los Alamos National Laboratory
6	zmb-GCF_000534935.2-CZC5	1	1				Ancient A	A.Br.034	3.2	CZC5	Hippopotamus amphibius	GCF_000534935.2 (NZ_AP018443.1)	2011	Africa	Zambia	-	99.9804		Research Center for Zoonosis Control
7	geo-GCF_000558985.1-9080G	1	1				Aust94	A.Br.014	5.3	9080-G	Soil	GCF_000558985.1 (NZ_CM002398.1)	1998	Asia	Country of Georgia	Gardabani	99.9839		Center for Microbial Genetics and Genomics, Northern Arizona University
8	geo-GCF_000558965.1-8903G	1	1				Aust94	A.Br.014	5.3	8903-G	Soil	GCF_000558965.1 (NZ_CM002401.1)	1997	Asia	Country of Georgia	Gardabani	99.9898		Center for Microbial Genetics and Genomics, Northern Arizona University
9	geo-GCF_000559005.1-52G	1	1				Aust94	A.Br.014	5.3	52-G	Cattle	GCF_000559005.1 (NZ_CM002395.1)	2009	Asia	Country of Georgia	Tbilisi	99.9845		Center for Microbial Genetics and Genomics, Northern Arizona University
10	nam-GCF_001677295.1-K2	1	1				Aust94	A.Br.014	5.4	K2	Soil	GCF_001677295.1 (LBCA01)	2014	Africa	Namibia	Etosha National Wild Park	99.9803		CEES, Department of biosciences, University of Oslo
11	sco-GCF_000743825.1-A.Br.003	1	1				Aust94	A.Br.014	5.3	A.Br.003	Human	GCF_000743825.1 (JMPV01)	-	Europe	Scotland	Dundee	99.9791		Los Alamos National Laboratory
12	usa-GCF_000832505.1-Ohio_ACB	1	1				Aust94	A.Br.014	5.3	Ohio ACB	Pig	GCF_000832505.1 (NZ_CP009341.1)	-	North America	The United States of America	Ohio	99.9834		Los Alamos National Laboratory
13	aut-GCF_001936375.1-Tyrol4675	1	1				Clade B	B.Br.003	2.1	Tyrol 4675	Cattle	GCF_001936375.1 (NZ_CP018903.1)	1988	Europe	Austria	Tyrol	99.9565		Bundeswehr Insitute of Microbiology
14	fra-GCF_000832745.1-RA3	1	1				Clade B	B.Br.003	2.1	RA3	Cattle	GCF_000832745.1 (NZ_CP009697.1)	1998	Europe	France	-	99.9551		Los Alamos National Laboratory
15	fra-GCF_000181995.1-A0465	1	1				Clade B	B.Br.003	2.1	A0465	Cattle	GCF_000181995.1 (ABLH01)	1997	Europe	France		99.9565		Los Alamos National Laboratory
16	zaf-GCF_000181935.1-A0442	1	1				Clade B	B.Br.003	2.2	A0442	Kudu (antelope)	GCF_000181935.1 (ABKG01)	-	Africa	South Africa	Kruger National Park	99.9433		Los Alamos National Laboratory
17	kor-GCF_000725325.1-HYU01	1	1				Clade B	B.Br.003	2.1	HYU01	Soil	GCF_000725325.1 (NZ_CP008846.1)	2009	Asia	South Korea	Changnyeong	99.9533		Hanyang University
18	swe-GCF_000583105.1-SVA11	1	1				Clade B	B.Br.003	2.2	SVA11	Cattle	GCF_000583105.1 (NZ_CP006742.1)	2011	Europe	Sweden	-	99.9459		National Veterinary Institute
19	usa-GCF_000742655.1-2000031021	1	1				Clade C	C.Br.001	1.2	2000031021	Soil	GCF_000742655.1 (NZ_CP007618.1)	-	North America	The United States of America	Louisiana	99.9306		Los Alamos National Laboratory
20	usa-GCF_000832965.1-2002013094	1	1				Clade C	C.Br.001	1.2	2002013094	Soil	GCF_000832965.1 (NZ_CP009902.1)	1956	North America	The United States of America	-	99.9178		Los Alamos National Laboratory
21	usa-GCF_000782995.1-2000031052	1	1				Clade C	C.Br.001	1.1	2000031052	Cattle	GCF_000782995.1 (JSZS01)	1956	North America	The United States of America	Wyoming	99.9138		Georgia Institute of Technology
22	bgd-GCF_001654475.1-Tangail-1	1	1				Sterne	A.Br.075	5.2	Tangail-1	Environment	GCF_001654475.1 (NZ_CP015779.1)	2012	Asia	Bangladesh	Tangail	99.9938		Bundeswehr Insitute of Microbiology
23	bra-GCF_002007035.1-BrazilianVaccinal	1	1				Sterne	A.Br.075	5.2	Brazilian Vaccinal	Cattle	GCF_002007035.1 (MVOA01)	2016	South America	Brazil	-	99.9843		Universidade Federal do Rio Grande do Sul
24	usa-GCF_002208785.1-FDAARGOS_341	1	1				Sterne	A.Br.075	5.2	FDAARGOS_341	Environment	GCF_002208785.1 (NZ_CP022044.1)	2015	North America	The United States of America	Maryland	99.9947		University of Maryland School of Medicine Institute for Genome Sciences (IGS) - sequencing center
25	usa-GCF_001683095.1-Parent1	1	1				Sterne	A.Br.075	5.2	Parent1	-	GCF_001683095.1 (NZ_CP012730.1)	-	North America	The United States of America	-	99.9933		University of Illinois at Urbana-Champaign
26	usa-GCF_001683195.1-PR06	1	1				Sterne	A.Br.075	5.2	PR06	-	GCF_001683195.1 (NZ_CP012723.1)	-	North America	The United States of America	-	99.9942		University of Illinois at Urbana-Champaign
27	fra-GCF_900014345.1-ANSES_122	1	1				TEA	-	6.1	ANSES_122	-	GCF_900014345.1 (FBXL01)	1992	Europe	France	-	99.9859		ANSES
28	fra-GCF_900014335.1-ANSES_118	1	1				TEA	-	6.1	ANSES_118	-	GCF_900014335.1 (FBXM01)	1996	Europe	France	-	99.9853		ANSES
29	fra-GCF_900013475.1-ANSES_89	1	1				TEA	A.Br.140	6.1	ANSES_89	-	GCF_900013475.1 (FBXQ01)	1984	Europe	France	-	99.9861		ANSES
30	ita-GCF_000831505.1-Pollino	1	1				TEA	A.Br.144	6.1	Pollino	Cattle	GCF_000831505.1 (NZ_CP010813.1)	2014	Europe	Italy	Pollino National Park, Basilicata	99.9917		Bundeswehr Institute of Microbiology
31	sen-GCF_000359445.1-Sen3	1	1				TEA	A.Br.148	6.3	Sen3	Sheep	GCF_000359445.1 (CAVD01)	2010	Africa	Sengal	-	99.9728		ebi
32	gbr-GCF_003227955.1-London_499	1	1				TEA	A.Br.153	6.2	London_499	Animal hide	GCF_003227955.1 (NZ_CP029805.1)	2006	Europe	The United Kingdom	London	99.9793		Public Health England
33	fra-GCF_000697535.2-ANSES_99-100	1	1				TEA-Carbosap	A.Br.133	6.1	ANSES_99-100	Cattle	GCF_000697535.2 (JHDR02)	1999	Europe	France	-	99.9809		ANSES
34	fra-GCF_900012555.1-ANSES_86	1	1				TEA-Carbosap	A.Br.133	5.2	ANSES_86	-	GCF_900012555.1 (FBXS01)	1982	Europe	France	-	99.9856		ANSES
35	pak-GCF_000832425.1-PAK-1	1	1				TEA-Heroin	A.Br.161	6.1	PAK-1	Sheep	GCF_000832425.1 (NZ_CP009325.1)	1978	Asia	Pakistan	-	99.9839		Los Alamos National Laboratory
36	tur-GCF_000833275.1-35	1	1				TEA-Heroin	A.Br.161	6.1	35	Human	GCF_000833275.1 (NZ_CP009315.1)	1991	Asia	Turkey	Yozgat	99.9814		Los Alamos National Laboratory
37	GCF_000742315.1-Smith_1013	1	1				TEA-Pasteur	A.Br.127	6.1	Smith 1013	-	GCF_000742315.1 (NZ_CM002879.1)	-	-	-	-	99.9718		Los Alamos National Laboratory
38	gbr-GCF_000832585.1-Pasteur	1	1				TEA-Pasteur	A.Br.127	6.1	Pasteur	Cat	GCF_000832585.1 (NZ_CP009476.1)	-	Europe	The United Kingdom	-	99.9816		Los Alamos National Laboratory
39	geo-GCF_001835485.1-55-VNIIVViM	1	1				TEA-STI	A.Br.118	6.1	55-VNIIVViM	Commercial vial	GCF_001835485.1 (MLJX01)	2014	Asia	Country of Georgia	Tbilisi	99.9857		NCDC Lugar Center
40	rus-GCF_000740925.2-STI-1	1	1				TEA-STI	A.Br.118	6.1	STI-1	-	GCF_000740925.2 (MJAW01)	-	Asia	Russia	-	99.9863		Center for Microbial Genetics and Genomics
41	grc-GCF_001277955.1-Larissa	1	1				TEA-Tsiankovskii	A.Br.105	6.1	Larissa	Sheep	GCF_001277955.1 (NZ_CP012519.1)	2012	Europe	Greece	-	99.9914		Bundeswehr Insitute of Microbiology
42	rus-GCF_000181675.2-Tsiankovskii-I	1	1				TEA-Tsiankovskii	A.Br.105	6.1	Tsiankovskii-I	Vaccine	GCF_000181675.2 (ABDN02)	1960	Asia	Russia	-	99.9839		J. Craig Venter Institute
43	GCF_000793545.1-2000032832	1	1				TEA-WNA	A.Br.009	6.3	2000032832	-	GCF_000793545.1 (JSZX01)	-	-	-	-	99.9767		Georgia Institute of Technology
44	GCF_000783215.1-2000032989	1	1				TEA-WNA	A.Br.009	6.3	2000032989	-	GCF_000783215.1 (JTAF01)	-	-	-	-	99.9782		Georgia Institute of Technology
45	GCF_000833125.1-Canadian_Bison	1	1				TEA-WNA	A.Br.009	6.3	Canadian Bison	Bison	GCF_000833125.1 (NZ_CP010322.1)	-	North America	Canada	-	99.976		Los Alamos National Laboratory
46	can-GCF_000182055.1-A0174	1	1				TEA-WNA	A.Br.009	6.3	A0174	Cattle	GCF_000182055.1 (ABLT01)	1995	North America	Canada	-	99.9807		Los Alamos National Laboratory
47	usa-GCF_000181915.1-A0193	1	1				TEA-WNA	A.Br.009	6.3	A0193	Bovine	GCF_000181915.1 (ABKF01)	-	North America	The United States of America		99.9806		Los Alamos National Laboratory
48	deu-GCF_003063965.1-A142	1	1				V770	A.Br.054	5.2	A142	Soil	GCF_003063965.1 (QAEI01)	2007	Europe	Germany	Neumuenster	99.986		Bundeswehr Insitute of Microbiology
49	usa-GCF_000832665.1-BA1015	1	1				V770	A.Br.054	5.1	BA1015	Bovine	GCF_000832665.1 (NZ_CP009544.1)	1939	North America	The United States of America	Maryland	99.9833		Los Alamos National Laboratory
50	usa-GCF_000832785.1-V770-NP-1R	1	1				V770	A.Br.054	5.1	V770-NP-1R	Bovine	GCF_000832785.1 (NZ_CP009598.1)	1951	North America	The United States of America	Florida	99.9854		Los Alamos National Laboratory
51	GCF_000021445.1-CDC_684	1	1				Vollum	A.Br.047	4.3	CDC 684	-	GCF_000021445.1 (NC_012581.1)	1964	-	-	-	99.9779		The J. Craig Venter Institute
52	GCF_000742895.1-Vollum	1	1				Vollum	A.Br.047	4.3	Vollum	-	GCF_000742895.1 (NZ_CP007666.1)	-	-	-	-	99.9789		Los Alamos National Laboratory
53	GCF_000783155.1-2000032968	1	1				Vollum	A.Br.047	4.3	2000032968	-	GCF_000783155.1 (JTAC01)	-	-	-	-	99.9728		Georgia Institute of Technology
54	pak-GCF_001273105.1-K1129	1	1				Vollum	A.Br.047	4.1	K1129	Goat	GCF_001273105.1 (LGIF01)	1995	Asia	Pakistan	-	99.9833		cBio Corp
55	gbr-GCF_000181835.1-A0488	1	1				Vollum	A.Br.047	4.3	A0488	-	GCF_000181835.1 (ABJC01)	-	Europe	The United Kingdom	-	99.9813		Los Alamos National Laboratory
56	usa-GCF_000832565.1-SK-102	1	1				Vollum	A.Br.047	4.2	SK-102	Wool from Pakistan	GCF_000832565.1 (NZ_CP009464.1)	1976	North America	The United States of America	New Jersey	99.9804		Los Alamos National Laboratory
57	usa-GCF_000832445.1-Vollum_1B	1	1				Vollum	A.Br.047	4.3	Vollum 1B	Human	GCF_000832445.1 (NZ_CP009328.1)	1951	North America	The United States of America	-	99.9794		Los Alamos National Laboratory
58	deu-GCF_002277915.1-14RA5914	1		1			Ames	A.Br.081	?	14RA5914		GCF_002277915.1	2014	Europe	Germany	?	99.9923	99.2	Friedrich Loeffler Institut, Federal Research Institute for Animal Health
59	GCF_001015005.1-44-NIAH	1		1			Ames	A.Br.081	?	44-NIAH		GCF_001015005.1			-	?	99.9919	98.7	National Institute of Infectious Diseases
60	chn-GCF_001015025.1-52-40-NIAH	1		1			Ames	A.Br.081	?	52-40-NIAH	Bovine	GCF_001015025.1	1940	Asia	China	?	99.9928	99.8	National Institute of Infectious Diseases
61	usa-GCF_000022865.1-A0248	1		1			Ames	A.Br.081	?	A0248		GCF_000022865.1	1981	North America	The United States of America	?	100	100	The J. Craig Venter Institute
62	idn-GCF_001276995.1-A0389	1		1			Ames	A.Br.081	?	A0389		GCF_001276995.1		Asia	Indonesia	?	99.9925	99.7	cBio Corp
63	usa-GCF_000007845.1-Ames	1		1			Ames	A.Br.081	?	Ames		GCF_000007845.1		North America	The United States of America	?	99.9992	100	J. Craig Venter Institute
64	usa-GCF_000833065.1-Ames	1		1			Ames	A.Br.081	?	Ames	Bovine	GCF_000833065.1	1981	North America	The United States of America	?	99.9978	99.9	Los Alamos National Laboratory
65	GCF_000008445.1-AmesAncestor	1		1			Ames	A.Br.081	?	AmesAncestor		GCF_000008445.1				?	100	100	J. Craig Venter Institute
66	deu-GCF_001543225.1-Stendal	1		1			Ames	A.Br.081	?	Stendal	Bovine	GCF_001543225.1	2012	Europe	Germany	Stendal	99.9952	99.5	Bundeswehr Insitute of Microbiology
67	nam-GCF_001277085.1-A0021	1		1			Ancient A	A.Br.034	?	A0021		GCF_001277085.1	1997	Africa	Namibia	?	99.9798	99.2	cBio Corp
68	zaf-GCF_002233635.1-DS201579	1		1			Ancient A	A.Br.034	?	DS201579		GCF_002233635.1	2015	Africa	South Africa	?	99.9765	98.9	University of Pretoria
69	usa-GCF_000782895.1-2000031027	1		1			Aust94	A.Br.014	?	2000031027	Bovine	GCF_000782895.1	1957	North America	The United States of America	Oklahoma	99.9643	99.5	Georgia Institute of Technology
70	usa-GCF_000167335.1-Australia_94	1		1			Aust94	A.Br.014	?	Australia_94	-	GCF_000167335.1	1994	North America	The United States of America	?	99.9856	98.7	J. Craig Venter Institute
71	geo-GCF_002025435.1-Ba-1802-12-Geo	1		1			Aust94	A.Br.014	?	Ba-1802-12-Geo	Human	GCF_002025435.1	2012	Asia	Country of Georgia	?	99.9883	99.7	National Center for Disease Control and Public Health (NCDC) of Georgia
72	geo-GCF_002025375.1-Ba-1897-12-Geo	1		1			Aust94	A.Br.014	?	Ba-1897-12-Geo	Bovine	GCF_002025375.1	2012	Asia	Country of Georgia	?	99.988	99.7	National Center for Disease Control and Public Health (NCDC) of Georgia
73	geo-GCF_002025455.1-Ba-8776-92-Geo	1		1			Aust94	A.Br.014	?	Ba-8776-92-Geo	Human	GCF_002025455.1	1992	Asia	Country of Georgia	?	99.9877	99.6	National Center for Disease Control and Public Health (NCDC) of Georgia
74	geo-GCF_002025345.1-Ba-9065-08-Geo	1		1			Aust94	A.Br.014	?	Ba-9065-08-Geo	Human	GCF_002025345.1	2008	Asia	Country of Georgia	?	99.9883	99.8	National Center for Disease Control and Public Health (NCDC) of Georgia
75	geo-GCF_002025415.1-Ba-9108-08-Geo	1		1			Aust94	A.Br.014	?	Ba-9108-08-Geo	Human	GCF_002025415.1	2008	Asia	Country of Georgia	?	99.9874	99.7	National Center for Disease Control and Public Health (NCDC) of Georgia
76	nam-GCF_001677305.1-K1	1		1			Aust94	A.Br.014	?	K1		GCF_001677305.1	2014	Africa	Namibia	?	99.9814	99.5	CEES, Department of biosciences, University of Oslo
77	nam-GCF_001272985.1-K1285	1		1			Aust94	A.Br.014	?	K1285	Zebra	GCF_001272985.1	1996	Africa	Namibia	?	99.9833	99.6	cBio Corp
78	ind-GCF_001273025.1-K2883	1		1			Aust94	A.Br.014	?	K2883	Human	GCF_001273025.1	1997	Asia	India	?	99.9854	99.5	cBio Corp
79	aus-GCF_001273065.1-K4834	1		1			Aust94	A.Br.014	?	K4834	Bovine	GCF_001273065.1	1997	Australia	Australia	?	99.986	99.2	cBio Corp
80	tur-GCF_002896575.1-Kafkas-100	1		1			Aust94	A.Br.014	?	Kafkas-100	soil	GCF_002896575.1	2009	Asia	Turkey	?	99.9861	99.3	Bundeswehr, Institute of Microbiology
81	tur-GCF_002896585.1-Kafkas-149	1		1			Aust94	A.Br.014	?	Kafkas-149	soil	GCF_002896585.1	2012	Asia	Turkey	?	99.9876	99.6	Bundeswehr, Institute of Microbiology
82	tur-GCF_002896655.1-Kafkas-215	1		1			Aust94	A.Br.014	?	Kafkas-215	soil	GCF_002896655.1	2014	Asia	Turkey	?	99.9901	99.7	Bundeswehr, Institute of Microbiology
83	tur-GCF_002896695.1-Kafkas-60	1		1			Aust94	A.Br.014	?	Kafkas-60	Sheep	GCF_002896695.1	2006	Asia	Turkey	?	99.9872	99.1	Bundeswehr, Institute of Microbiology
84	tur-GCF_002896665.1-Kafkas-68	1		1			Aust94	A.Br.014	?	Kafkas-68	Bovine	GCF_002896665.1	2007	Asia	Turkey	?	99.9697	99.2	Bundeswehr, Institute of Microbiology
85	tur-GCF_002896595.1-Kafkas-78	1		1			Aust94	A.Br.014	?	Kafkas-78	Bovine	GCF_002896595.1	2008	Asia	Turkey	?	99.9881	99.6	Bundeswehr, Institute of Microbiology
86	tur-GCF_002896635.1-Kafkas-86	1		1			Aust94	A.Br.014	?	Kafkas-86	Bovine	GCF_002896635.1	2006	Asia	Turkey	?	99.9877	99.6	Bundeswehr, Institute of Microbiology
87	gbr-GCF_003368005.1-SK57	1		1			Aust94	A.Br.014	?	SK57	Human	GCF_003368005.1	1975	Europe	The United Kingdom	?	99.9838	99.3	Centers for Disease Control and Prevention
88	gbr-GCF_003367985.1-Strain32	1		1			Aust94	A.Br.014	?	Strain32	Human	GCF_003367985.1	1974	Europe	The United Kingdom	?	99.984	99.4	Centers for Disease Control and Prevention
89	GCF_003345105.1-UT308	1		1			Aust94	A.Br.014	?	UT308		GCF_003345105.1				?	99.9855	99.5	Centers for Disease Control and Prevention
90	swz-GCF_003064015.1-A16-LA896	1		1			Clade B	B.Br.004	?	A16-LA896	Bovine	GCF_003064015.1	1970	Europe	Switzerland	?	99.9572	97.9	Bundeswehr Insitute of Microbiology
91	svk-GCF_003064045.1-A24-TN_Bovine_Sokol	1		1			Clade B	B.Br.004	?	A24-TN_Bovine_Sokol	Bovine	GCF_003064045.1	1972	Europe	Slovakia	?	99.9598	98.1	Bundeswehr Insitute of Microbiology
92	deu-GCF_003064085.1-A46	1		1			Clade B	B.Br.004	?	A46	Pig	GCF_003064085.1	1970	Europe	Germany	Stuttgard	99.9565	97.9	Bundeswehr Insitute of Microbiology
93	fra-GCF_000697555.1-ANSES_00-82	1		1			Clade B	B.Br.004	?	ANSES_00-82	Bovine	GCF_000697555.1	2000	Europe	France	?	99.9552	97.9	ANSES
94	zaf-GCF_000832725.1-BA1035	1		1			Clade B	B.Br.002	?	BA1035	Human	GCF_000832725.1		Africa	South Africa	?	99.9471	97.4	Los Alamos National Laboratory
95	fin-GCF_003063925.1-BA2968	1		1			Clade B	B.Br.002	?	BA2968	Bovine	GCF_003063925.1	2008	Europe	Finland	Helsinki	99.9548	98	Bundeswehr Insitute of Microbiology
96	GCF_000167235.1-CNEVA-9066	1		1			Clade B	B.Br.004	?	CNEVA-9066		GCF_000167235.1				?	99.9577	97.7	J. Craig Venter Institute
97	zaf-GCF_000167295.1-Kruger_B	1		1			Clade B	B.Br.002	?	Kruger_B		GCF_000167295.1		Africa	South Africa	?	99.9407	96.2	J. Craig Venter Institute
98	zwe-GCF_000743805.1-Zimbabwe_89	1		1			Clade B	B.Br.002	?	Zimbabwe_89		GCF_000743805.1		Africa	Zimbabwe	?	99.9299	96	Los Alamos National Laboratory
99	GCF_000783235.1-2002013094	1		1			Clade C	C.Br.001	?	2002013094		GCF_000783235.1	1956			?	99.9207	97.9	Georgia Institute of Technology
100	GCF_000167255.1-A1055	1		1			Clade C	C.Br.001	?	A1055		GCF_000167255.1	1956			?	99.9267	96.2	J. Craig Venter Institute
101	zaf-GCF_000783015.1-2000031075	1		1			Sterne	A.Br.75	?	2000031075	Bovine	GCF_000783015.1		Africa	South Africa	?	99.9875	99.2	Georgia Institute of Technology
102	GCF_000783095.1-2000032879	1		1			Sterne	A.Br.75	?	2000032879		GCF_000783095.1				?	99.9899	99.4	Georgia Institute of Technology
103	GCF_000783165.1-2000032975	1		1			Sterne	A.Br.75	?	2000032975		GCF_000783165.1	1966			?	99.9922	99.7	Georgia Institute of Technology
104	usa-GCF_000783195.1-2000032979	1		1			Sterne	A.Br.75	?	2000032979		GCF_000783195.1		North America	The United States of America	New Jersey	99.9895	99.6	Georgia Institute of Technology
105	GCF_002525715.1-34F2_Sterne	1		1			Sterne	A.Br.75	?	34F2_Sterne		GCF_002525715.1				?	99.9938	99.8	USAMRIID
106	fra-GCF_000697515.2-ANSES_08-8_20	1		1			Sterne	A.Br.75	?	ANSES_08-8_20	Bovine	GCF_000697515.2	2008	Europe	France	?	99.984	99.4	ANSES
107	GCF_002525705.1-BA500	1		1			Sterne	A.Br.75	?	BA500		GCF_002525705.1				?	99.9916	99.8	USAMRIID
108	GCF_002525685.1-BA663	1		1			Sterne	A.Br.75	?	BA663		GCF_002525685.1				?	99.9935	99.8	USAMRIID
109	GCF_002525785.1-BA721	1		1			Sterne	A.Br.75	?	BA721		GCF_002525785.1				?	99.994	99.8	USAMRIID
110	GCF_002525695.1-BA781	1		1			Sterne	A.Br.75	?	BA781		GCF_002525695.1				?	99.9936	99.8	USAMRIID
111	GCF_002525765.1-BAP417	1		1			Sterne	A.Br.75	?	BAP417		GCF_002525765.1				?	99.9941	99.8	USAMRIID
112	GCF_002525775.1-BAP482	1		1			Sterne	A.Br.75	?	BAP482		GCF_002525775.1				?	99.9943	99.8	USAMRIID
113	usa-GCF_000742875.1-BFV	1		1			Sterne	A.Br.75	?	BFV		GCF_000742875.1		North America	The United States of America	?	99.9909	98.8	Los Alamos National Laboratory
114	usa-GCF_000742695.1-deltaSterne	1		1			Sterne	A.Br.75	?	deltaSterne		GCF_000742695.1		North America	The United States of America	?	99.9895	98.8	Los Alamos National Laboratory
115	usa-GCF_001683065.1-Parent2	1		1			Sterne	A.Br.75	?	Parent2		GCF_001683065.1		North America	The United States of America	?	99.9932	99.7	University of Illinois at Urbana-Champaign
116	usa-GCF_001683135.1-PR01	1		1			Sterne	A.Br.75	?	PR01		GCF_001683135.1		North America	The United States of America	?	99.9941	99.8	University of Illinois at Urbana-Champaign
117	usa-GCF_001683155.1-PR02	1		1			Sterne	A.Br.75	?	PR02		GCF_001683155.1		North America	The United States of America	?	99.9941	99.8	University of Illinois at Urbana-Champaign
118	usa-GCF_001683175.1-PR05	1		1			Sterne	A.Br.75	?	PR05		GCF_001683175.1		North America	The United States of America	?	99.9941	99.8	University of Illinois at Urbana-Champaign
119	usa-GCF_001683215.1-PR07	1		1			Sterne	A.Br.75	?	PR07		GCF_001683215.1		North America	The United States of America	?	99.9932	99.7	University of Illinois at Urbana-Champaign
120	usa-GCF_001683235.1-PR08	1		1			Sterne	A.Br.75	?	PR08		GCF_001683235.1		North America	The United States of America	?	99.9932	99.7	University of Illinois at Urbana-Champaign
121	usa-GCF_001683255.1-PR09-1	1		1			Sterne	A.Br.75	?	PR09-1		GCF_001683255.1		North America	The United States of America	?	99.9932	99.7	University of Illinois at Urbana-Champaign
122	usa-GCF_001683275.1-PR09-4	1		1			Sterne	A.Br.75	?	PR09-4		GCF_001683275.1		North America	The United States of America	?	99.9932	99.7	University of Illinois at Urbana-Champaign
123	usa-GCF_001683295.1-PR10-4	1		1			Sterne	A.Br.75	?	PR10-4		GCF_001683295.1		North America	The United States of America	?	99.9931	99.7	University of Illinois at Urbana-Champaign
124	bra-GCF_001990245.1-SPV842_15	1		1			Sterne	A.Br.75	?	SPV842_15		GCF_001990245.1	2015	South America	Brazil	?	99.9907	99.7	Universidade Federal do Rio Grande do Sul
125	zaf-GCF_000008165.1-Sterne	1		1			Sterne	A.Br.75	?	Sterne		GCF_000008165.1		Africa	South Africa	?	99.994	99.8	DOE Joint Genome Institute
126	usa-GCF_000832635.1-Sterne	1		1			Sterne	A.Br.75	?	Sterne		GCF_000832635.1		North America	The United States of America	?	99.9913	99.1	Los Alamos National Laboratory
127	deu-GCF_003335125.1-Sterne09RA8929	1		1			Sterne	A.Br.75	?	Sterne09RA8929		GCF_003335125.1	2017	Europe	Germany	?	99.9935	99.8	Friedrich-Loeffler-Institut
128	bgr-GCF_000319715.1-3166	1		1			TEA	-	?	3166		GCF_000319715.1	1960_1980	Europe	Bulgaria	?	99.9891	99.7	Northern Arizona University
129	fra-GCF_900013465.1-ANSES_101	1		1			TEA	A.Br.140	?	ANSES_101		GCF_900013465.1	1999	Europe	France	?	99.9869	99.3	ANSES
130	fra-GCF_900014355.1-ANSES_32	1		1			TEA	A.Br.unassigned 4	?	ANSES_32		GCF_900014355.1	2007	Europe	France	?	99.9867	99.4	ANSES
131	fra-GCF_900014365.1-ANSES_88	1		1			TEA	?	?	ANSES_88		GCF_900014365.1	1990	Europe	France	?	99.987	98.9	ANSES
132	fra-GCF_900013485.1-ANSES_92	1		1			TEA	A.Br.140	?	ANSES_92		GCF_900013485.1	1989	Europe	France	?	99.9857	99.1	ANSES
133	fra-GCF_900011745.1-ANSES_94	1		1			TEA	A.Br.unassigned 4	?	ANSES_94		GCF_900011745.1	1991	Europe	France	?	99.9867	99.5	ANSES
134	GCF_000359465.1-Gmb1	1		1			TEA	A.Br.148	?	Gmb1		GCF_000359465.1	2010			?	99.9754	98.7	ebi
135	ita-GCF_001273045.1-K0021	1		1			TEA	A.Br.144	?	K0021		GCF_001273045.1		Europe	Italy	?	99.9875	99.7	cBio Corp
136	GCF_000359425.1-Sen2Col2	1		1			TEA	A.Br.148	?	Sen2Col2		GCF_000359425.1	2010			?	99.9778	99.3	ebi
137	arg-GCF_000875715.1-A1144	1		1			TEA-Carbosap	A.Br.133	6,2	A1144		GCF_000875715.1	1992	South America	Argentina	Buenos Aires	99.9835	99.6	µFORGE
138	fra-GCF_900014375.1-ANSES_90	1		1			TEA-Carbosap	A.Br.133	?	ANSES_90		GCF_900014375.1	1986	Europe	France	?	99.9711	98.7	ANSES
139	ita-GCF_000310045.1-Carbosap	1		1			TEA-Carbosap	A.Br.133	?	Carbosap		GCF_000310045.1	1940_1945	Europe	Italy	?	99.9872	99.2	National Biodefense Analysis & Countermeasures Center
140	GCF_000732465.1-Carbosap	1		1			TEA-Carbosap	A.Br.133	?	Carbosap		GCF_000732465.1	1940_45			?	99.9683	98.1	Army Medical and Veterinary Research Center
141	gbr-GCF_000278385.1-Ba4599	1		1			TEA-Heroin	A.Br.161	?	Ba4599		GCF_000278385.1	1999	Europe	The United Kingdom	Scottland	99.9711	99.5	Northern Arizona University, USA
142	pak-GCF_001273145.1-PAK-1	1		1			TEA-Heroin	A.Br.161	?	PAK-1	Sheep	GCF_001273145.1	1978	Asia	Pakistan	?	99.9855	99.6	cBio Corp
143	geo-GCF_002025335.1-Ba-7673-89-Geo	1		1			TEA-STI	A.Br.118	?	Ba-7673-89-Geo	soil	GCF_002025335.1	1989	Asia	Country of Georgia	?	99.986	99.6	National Center for Disease Control and Public Health (NCDC) of Georgia
144	geo-GCF_002025395.1-Ba-8782-92-Geo	1		1			TEA-STI	A.Br.118	?	Ba-8782-92-Geo	Sheep	GCF_002025395.1	1992	Asia	Country of Georgia	?	99.9843	99.6	National Center for Disease Control and Public Health (NCDC) of Georgia
145	geo-GCF_002025275.1-Ba-8784-92-Geo	1		1			TEA-STI	A.Br.118	?	Ba-8784-92-Geo	Bovine	GCF_002025275.1	1992	Asia	Country of Georgia	?	99.9861	99.6	National Center for Disease Control and Public Health (NCDC) of Georgia
146	geo-GCF_002025265.1-Ba-8785-92-Geo	1		1			TEA-STI	A.Br.118	?	Ba-8785-92-Geo	Human	GCF_002025265.1	1992	Asia	Country of Georgia	?	99.9854	99.6	National Center for Disease Control and Public Health (NCDC) of Georgia
147	geo-GCF_002019425.1-Ba-8884-94-Geo	1		1			TEA-STI	A.Br.118	?	Ba-8884-94-Geo	Human	GCF_002019425.1	1994	Asia	Country of Georgia	?	99.9858	99.6	National Center for Disease Control and Public Health (NCDC) of Georgia
148	chn-GCF_001273005.1-K2129	1		1			TEA-STI	A.Br.118	?	K2129	-	GCF_001273005.1		Asia	China	?	99.9869	99.7	cBio Corp
149	svk-GCF_001273085.1-K3974	1		1			TEA-Tsiankovskii	A.Br.105	?	K3974	-	GCF_001273085.1	1995	Europe	Slovakia	?	99.9829	99.3	cBio Corp
150	usa-GCF_000782875.1-2000031006	1		1			TEA-WNA	A.Br.009 & 018	?	2000031006	-	GCF_000782875.1	1956	North America	The United States of America	New Mexico	99.979	98.7	Georgia Institute of Technology
151	usa-GCF_000783055.1-2000031765	1		1			TEA-WNA	A.Br.009 & 018	?	2000031765	-	GCF_000783055.1		North America	The United States of America	?	99.9725	99.3	Georgia Institute of Technology
152	usa-GCF_000783075.1-2000032819	1		1			TEA-WNA	A.Br.009 & 018	?	2000032819	-	GCF_000783075.1		North America	The United States of America	?	99.9753	99.3	Georgia Institute of Technology
153	usa-GCF_000167315.1-USA6153	1		1			TEA-WNA	A.Br.009 & 018	?	USA6153	-	GCF_000167315.1		North America	The United States of America	?	99.9817	98.5	J. Craig Venter Institute
154	usa-GCF_000782885.1-2000031023	1		1			V770	A.Br.054	?	2000031023	Bovine	GCF_000782885.1	1957	North America	The United States of America	?	99.9776	99.3	Georgia Institute of Technology
155	usa-GCF_000782975.1-2000031039	1		1			V770	A.Br.054	?	2000031039	Bovine	GCF_000782975.1	1957	North America	The United States of America	?	99.9809	99.3	Georgia Institute of Technology
156	bol-GCF_000986915.1-A1039	1		1			V770	A.Br.054	?	A1039	Bovine	GCF_000986915.1	1999	South America	Bolivia	?	99.9836	99.2	µFORGE
157	chl-GCF_000986935.1-A1075	1		1			V770	A.Br.054	?	A1075	Bovine	GCF_000986935.1		South America	Chile	?	99.9853	99.3	µFORGE
158	deu-GCF_003063985.1-A155	1		1			V770	A.Br.054	?	A155	soil	GCF_003063985.1	2005	Europe	Germany	?	99.9703	99.4	Bundeswehr Insitute of Microbiology
159	fin-GCF_003063945.1-HKI4363-88	1		1			V770	A.Br.054	?	HKI4363-88	Bovine	GCF_003063945.1	1988	Europe	Finland	Ostrobothnia	99.9824	99.4	Bundeswehr Insitute of Microbiology
160	arg-GCF_001273125.1-K8215	1		1			V770	A.Br.054	?	K8215	Bovine	GCF_001273125.1	1996	South America	Argentina	?	99.9855	99.2	cBio Corp
161	zaf-GCF_003064005.1-SA047	1		1			V770	A.Br.054	?	SA047	Soil	GCF_003064005.1	1999	Africa	South Africa	?	99.983	99.3	Bundeswehr Insitute of Microbiology
162	usa-GCF_000521345.1-V770-NP1-R	1		1			V770	A.Br.054	?	V770-NP1-R	-	GCF_000521345.1		North America	The United States of America	?	99.9843	99.3	Israel Institute for Biological Research
163	usa-GCF_000793525.1-2000031008	1		1			Vollum	A.Br.047	?	2000031008	-	GCF_000793525.1		North America	The United States of America	Alabama	99.9743	98.4	Georgia Institute of Technology
164	usa-GCF_000782955.1-2000031031	1		1			Vollum	A.Br.047	?	2000031031	Human	GCF_000782955.1	1957	North America	The United States of America	Massachusetts	99.9776	98.9	Georgia Institute of Technology
165	usa-GCF_000793565.1-2000031038	1		1			Vollum	A.Br.047	?	2000031038	-	GCF_000793565.1	1957	North America	The United States of America	?	99.9734	97.6	Georgia Institute of Technology
166	usa-GCF_000783035.1-2000031709	1		1			Vollum	A.Br.047	?	2000031709	-	GCF_000783035.1	1956	North America	The United States of America	Carolinas	99.9733	98.7	Georgia Institute of Technology
167	usa-GCF_000782905.1-2000032892	1		1			Vollum	A.Br.047	?	2000032892	-	GCF_000782905.1		North America	The United States of America	?	99.9696	98.4	Georgia Institute of Technology
168	usa-GCF_000783115.1-2000032951	1		1			Vollum	A.Br.047	?	2000032951	-	GCF_000783115.1	1958	North America	The United States of America	?	99.9784	98.5	Georgia Institute of Technology
169	usa-GCF_000783135.1-2000032967	1		1			Vollum	A.Br.047	?	2000032967	-	GCF_000783135.1		North America	The United States of America	?	99.9781	98.4	Georgia Institute of Technology
170	ind-GCF_003045745.1-COVASU	1		1			Vollum	A.Br.047	?	COVASU	-	GCF_003045745.1	2017	Asia	India	?	99.9752	98.8	College of Veterinary & Animal Sciences, MAFSU, Udgir
171	kor-GCF_000258885.1-H9401	1		1			Vollum	A.Br.047	?	H9401	Human	GCF_000258885.1	1994	Asia	South Korea	?	99.9771	98.6	Korea Center for Disease Control & Prevention
172	usa-GCF_000167275.1-Vollum	1		1			Vollum	A.Br.047	?	Vollum		GCF_000167275.1	1951	North America	The United States of America	?	99.9807	98.8	J. Craig Venter Institute
173	fra-ERR1841046-ANSES_052-CIP53169			1			Ames	A.Br.081	?	ANSES_052-CIP53169		ERR1841046	1953	Europe	France	?	99.9942	99.7	ANSES
174	fra-ERR1841047-ANSES_054-CIP8189			1			Ames	A.Br.081	?	ANSES_054-CIP8189		ERR1841047	1981	Europe	France	Moselle	99.9939	99.8	ANSES
175	fra-ERR1841049-ANSES_058-CIPA211			1			Ames	A.Br.081	?	ANSES_058-CIPA211		ERR1841049		Europe	France	?	99.9944	99.7	ANSES
176	pak-SRR5811167-2000031042			1			Ames	A.Br.081	5,2	2000031042		SRR5811167	1961	Asia	Pakistan		99.994	99.7	Georgia Institute of Technology
177	tha-SRR5811219-2002013061			1			Ames	A.Br.081	5,2	2002013061		SRR5811219	1964	Asia	Thailand		99.989	99.1	Georgia Institute of Technology
178	usa-SRR5811195-2002734621			1			Ames	A.Br.081	5,2	2002734621		SRR5811195	2006	North America	The United States of America	Texas	99.9968	100	Georgia Institute of Technology
179	dnk-ERR930302-A			1			Ames	A.Br.081	5,2	A	Bovine	ERR930302	1935	Europe	Denmark		99.9951	99.8	Norwegian Veterinary Institute
180	jpn-DRR128182-Akita-80			1			Ames	A.Br.081	5,2	Akita-80		DRR128182	1980	Asia	Japan	Akita	99.9839	99.3	National Institute of Infectious Diseases - Japan
181	dnk-ERR930303-B			1			Ames	A.Br.081	5,2	B		ERR930303	1935	Europe	Denmark		99.9938	99.8	Norwegian Veterinary Institute
182	jpn-DRR128183-BA102			1			Ames	A.Br.081	5,2	BA102		DRR128183	1983	Asia	Japan	Marumori	99.9911	99.6	National Institute of Infectious Diseases - Japan
183	dnk-ERR930298-K35_88			1			Ames	A.Br.081	5,2	K35_88		ERR930298	1988	Europe	Denmark		99.9946	99.8	Norwegian Veterinary Institute
184	dnk-ERR930297-K670_88			1			Ames	A.Br.081	5,2	K670_88		ERR930297	1988	Europe	Denmark		99.9953	99.8	Norwegian Veterinary Institute
185	jpn-DRR128189-Tokushima1			1			Ames	A.Br.081	5,2	Tokushima1		DRR128189	1984	Asia	Japan	Tokushima	99.9924	99.6	National Institute of Infectious Diseases - Japan (NIID)
186	usa-SRR5810952-2000031523			1						2000031523	Goat	SRR5810952	1958	North America	The United States of America	New Hampshire	99.9783	98.3	Georgia Institute of Technology
187	zaf-SRR5811076-2002013082			1			Ancient A	A.Br.034	3,1	2002013082		SRR5811076	1961	Africa	South Africa		99.9768	98.8	Georgia Institute of Technology
188	uga-SRR5811058-2008724717			1			Ancient A	A.Br.034	3,1	2008724717		SRR5811058	2009	Africa	Uganda		99.9808	99.2	Georgia Institute of Technology
189	aus-SRR2968150-A0006			1			Ancient A	A.Br.034	3,3	A0006		SRR2968150		Australia	Australia		99.9777	99	Northern Arizona University
190	zmb-SRR2968151-A0017			1			Ancient A	A.Br.034	3,2	A0017		SRR2968151		Africa	Zambia		99.9804	99.2	Northern Arizona University
191	gbr-SRR2968152-A0026			1			Ancient A	A.Br.034	3,1	A0026	Horse	SRR2968152	1992	Europe	The United Kingdom	England	99.9725	99.3	Northern Arizona University
192	bwa-SRR2968170-A0530			1			Ancient A	A.Br.034	3,3	A0530	African elephant	SRR2968170		Africa	Botswana		99.9777	98.9	Northern Arizona University
193	tza-SRR2968187-A2075			1			Ancient A	A.Br.034	3,2	A2075	baboon	SRR2968187	1999	Africa	Tanzania		99.9805	98.1	Northern Arizona University
194	tza-SRR2968188-A2079			1			Ancient A	A.Br.034	3,1	A2079	Aepyceros melampus	SRR2968188	1999	Africa	Tanzania		99.9817	99.5	Northern Arizona University
195	cmr-ERR1596646-ANSES_091			1			Ancient A	A.Br.034	?	ANSES_091		ERR1596646		Africa	Cameron	?	99.9601	98.1	?
196	zmb-DRR014735-CZC5			1			Ancient A	A.Br.034	3,2	CZC5		DRR014735	2011	Africa	Zambia		99.9798	99.3	Hokkaido University; Research Center for Zoonosis Control
197	dnk-ERR930306-E			1			Ancient A	A.Br.034	3,1	E		ERR930306	1937	Europe	Denmark		99.9738	99	Norwegian Veterinary Institute
198	zmb-DRR125654-Han19			1			Ancient A	A.Br.034	3,2	Han19		DRR125654	2012	Africa	Zambia		99.979	99.2	Hokkaido University; Research Center for Zoonosis Control
199	dnk-ERR930301-K836			1			Ancient A	A.Br.034	3,1	K836		ERR930301	1968	Europe	Denmark		99.9821	99.6	Norwegian Veterinary Institute
200	zmb-DRR125656-LZ131001			1			Ancient A	A.Br.034	3,3	LZ131001		DRR125656	2013	Africa	Zambia		99.9768	98.8	Hokkaido University; Research Center for Zoonosis Control
201	zmb-DRR014737-LZ2013T			1			Ancient A	A.Br.034	3,3	LZ2013T		DRR014737	2011	Africa	Zambia	Zambezi	99.9772	98.8	Hokkaido University; Research Center for Zoonosis Control
202	zmb-DRR125655-LZ3			1			Ancient A	A.Br.034	3,3	LZ3		DRR125655	2013	Africa	Zambia		99.9773	98.8	Hokkaido University; Research Center for Zoonosis Control
203	zmb-DRR125657-LZ88			1			Ancient A	A.Br.034	3,3	LZ88		DRR125657	2013	Africa	Zambia		99.9764	98.7	Hokkaido University; Research Center for Zoonosis Control
204	zmb-DRR014736-LZprevious			1			Ancient A	A.Br.034	3,3	LZprevious		DRR014736	2011	Africa	Zambia	Zambezi	99.9637	98.8	Hokkaido University; Research Center for Zoonosis Control
205	zmb-DRR125653-Mongu1			1			Ancient A	A.Br.034	3,3	Mongu1		DRR125653	2012	Africa	Zambia		99.9602	98.6	Hokkaido University; Research Center for Zoonosis Control
206	zmb-DRR014741-Mongu37			1			Ancient A	A.Br.034	3,3	Mongu37		DRR014741	2013	Africa	Zambia	Mongu	99.9776	98.9	Hokkaido University; Research Center for Zoonosis Control
207	zmb-DRR014740-Mox4			1			Ancient A	A.Br.034	3,3	Mox4		DRR014740	2013	Africa	Zambia	Chama	99.9778	98.8	Hokkaido University; Research Center for Zoonosis Control
208	zmb-DRR014742-na			1			Ancient A	A.Br.034	3,3	na		DRR014742	2013	Africa	Zambia	Zambezi	99.9762	98.5	Hokkaido University; Research Center for Zoonosis Control
209	dnk-ERR930300-1409			1			Aust94	A.Br.014	5,3	1409		ERR930300	1974	Europe	Denmark		99.9842	99.5	Norwegian Veterinary Institute
210	jpn-DRR128192-6166			1			Aust94	A.Br.014	5,4	6166		DRR128192	1982	Asia	Japan	Shizuoka	99.9843	99.6	National Institute of Infectious Diseases - Japan (NIID)
211	jpn-DRR128191-6172			1			Aust94	A.Br.014	5,3	6172		DRR128191	1982	Asia	Japan	Shizuoka	99.9858	99.6	National Institute of Infectious Diseases - Japan (NIID)
212	tha-SRR5811187-2000031009			1			Aust94	A.Br.014	5,3	2000031009		SRR5811187	1965	Asia	Thailand		99.9837	98.9	Georgia Institute of Technology
213	usa-SRR1739963-2000031027			1			Aust94	A.Br.014	5,4	2000031027	Bovine	SRR1739963	1957	North America	The United States of America	Oklahoma	99.9832	99.6	Georgia Institute of Technology
214	usa-SRR5811155-2000031027			1			Aust94	A.Br.014	5,4	2000031027	Bovine	SRR5811155	1957	North America	The United States of America	Oklahoma	99.9832	99.6	Georgia Institute of Technology
215	zaf-SRR5811215-2000031045			1			Aust94	A.Br.014	5,4	2000031045		SRR5811215	1974	Africa	South Africa		99.9845	99.6	Georgia Institute of Technology
216	zaf-SRR5811080-2002013195			1			Aust94	A.Br.014	5,4	2002013195		SRR5811080	1974	Africa	South Africa		99.9842	99.7	Georgia Institute of Technology
217	zaf-SRR5811082-2002721535			1			Aust94	A.Br.014	5,4	2002721535	Environment	SRR5811082	1974	Africa	South Africa		99.9827	99.6	Georgia Institute of Technology
218	zaf-SRR5811085-2002721547			1			Aust94	A.Br.014	5,3	2002721547	Bovine	SRR5811085	1974	Africa	South Africa		99.9828	98.9	Georgia Institute of Technology
219	usa-SRR5811124-2002734036			1			Aust94	A.Br.014	5,3	2002734036	Environment	SRR5811124	1975	North America	The United States of America	New Jersey	99.9855	99.4	Georgia Institute of Technology
220	usa-SRR5811125-2002734037			1			Aust94	A.Br.014	5,3	2002734037	Environment	SRR5811125	1975	North America	The United States of America	New Jersey	99.9852	99.4	Georgia Institute of Technology
221	usa-SRR5811121-2002734054			1			Aust94	A.Br.014	5,3	2002734054	Environment	SRR5811121	1978	North America	The United States of America	North Carolina	99.984	99.1	Georgia Institute of Technology
222	gbr-SRR5811123-2002734065			1			Aust94	A.Br.014	5,3	2002734065	Environment	SRR5811123	1975	Europe	The United Kingdom		99.985	99.4	Georgia Institute of Technology
223	usa-SRR5811018-2002734167			1			Aust94	A.Br.014	5,3	2002734167		SRR5811018	1978	North America	The United States of America	North Carolina	99.9858	99.6	Georgia Institute of Technology
224	tur-SRR2968144-A0002			1			Aust94	A.Br.014	5,3	A0002		SRR2968144		Asia	Turkey		99.9879	99.7	Northern Arizona University
225	tur-SRR2968189-A001			1			Aust94	A.Br.014	5,3	A001		SRR2968189		Asia	Turkey		99.9888	99.7	Northern Arizona University
226	deu-SRR2968155-A0083			1			Aust94	A.Br.014	5,3	A0083		SRR2968155		Europe	Germany		99.9801	99.2	Northern Arizona University
227	tur-SRR2968193-A0103			1			Aust94	A.Br.014	5,3	A0103	Bovine	SRR2968193		Asia	Turkey		99.9885	99.7	Northern Arizona University
228	tur-SRR2968194-A0148			1			Aust94	A.Br.014	5,3	A0148	Human	SRR2968194	1990	Asia	Turkey		99.9893	99.6	Northern Arizona University
229	aus-SRR2968158-A0224			1			Aust94	A.Br.014	5,3	A0224		SRR2968158		Australia	Australia		99.9862	99.4	Northern Arizona University
230	zwe-SRR2968160-A0252			1			Aust94	A.Br.014	5,3	A0252		SRR2968160		Africa	Zimbabwe		99.9858	99.4	Northern Arizona University
231	moz-SRR2968165-A0455			1			Aust94	A.Br.014	5,3	A0455	Bovine	SRR2968165		Africa	Mozambique		99.9867	99.4	Northern Arizona University
232	chn-SRR2968145-A0656			1			Aust94	A.Br.014	5,3	A0656		SRR2968145	1982	Asia	China		99.9863	99.6	Northern Arizona University
233	chn-SRR2968146-A0659			1			Aust94	A.Br.014	5,3	A0659		SRR2968146	1982	Asia	China		99.9864	99.6	Northern Arizona University
234	nam-SRR2968149-A3716			1			Aust94	A.Br.014	5,4	A3716	Zebra	SRR2968149	2006	Africa	Namibia		99.9837	99.7	Northern Arizona University
235	jpn-DRR128184-BA105			1			Aust94	A.Br.014	5,3	BA105		DRR128184	1982	Asia	Japan	Nishiura	99.9863	99.6	National Institute of Infectious Diseases - Japan
236	jpn-DRR128185-BA107			1			Aust94	A.Br.014	5,3	BA107		DRR128185	1982	Asia	Japan	Ginoza	99.9859	99.6	National Institute of Infectious Diseases - Japan
237	jpn-DRR128187-BA109			1			Aust94	A.Br.014	5,3	BA109		DRR128187	1969	Asia	Japan	Mie	99.9855	99.5	National Institute of Infectious Diseases - Japan
238	nam-SRR2071843-BANT005			1			Aust94	A.Br.014	5,4	BANT005		SRR2071843	1996	Africa	Namibia	Etosha	99.9836	99.6	cBio Inc
239	aus-SRR2071866-BANT009			1			Aust94	A.Br.014	5,3	BANT009		SRR2071866	1997	Australia	Australia		99.9819	98.3	cBio Inc
240	usa-SRR2175373-S2-8			1			Aust94	A.Br.014	?	S2-8		SRR2175373	1993	North America	The United States of America	Wisconsin	99.9855	99.6	Los Alamos National Laboratory
241	fra-ERR1596611-ANSES_017			1			Clade B	B.Br.004		ANSES_017		ERR1596611	2006	Europe	France	Savoie	99.9589	97.9	ANSES
242	fra-ERR1596612-ANSES_018			1			Clade B	B.Br.004		ANSES_018		ERR1596612	2007	Europe	France	Aveyron	99.9594	97.9	ANSES
243	fra-ERR1596614-ANSES_031			1			Clade B	B.Br.004		ANSES_031		ERR1596614	2007	Europe	France	Cantal	99.946	97.8	ANSES
244	fra-ERR1596615-ANSES_033			1			Clade B	B.Br.004		ANSES_033		ERR1596615	2007	Europe	France	Aveyron	99.9575	97.7	ANSES
245	fra-ERR1596617-ANSES_035			1			Clade B	B.Br.004	?	ANSES_035		ERR1596617	2007	Europe	France	Savoie	99.9597	97.8	ANSES
246	fra-ERR1596618-ANSES_036			1			Clade B	B.Br.004	?	ANSES_036		ERR1596618	2006	Europe	France	Cantal	99.9594	97.8	ANSES
247	fra-ERR1596619-ANSES_037			1			Clade B	B.Br.004	?	ANSES_037		ERR1596619	2006	Europe	France	Cantal	99.9588	97.8	ANSES
248	fra-ERR1596620-ANSES_039			1			Clade B	B.Br.004	?	ANSES_039		ERR1596620	2005	Europe	France	Saône-et-Loire	99.9592	97.9	ANSES
249	fra-ERR1596621-ANSES_040			1			Clade B	B.Br.004	?	ANSES_040		ERR1596621	2005	Europe	France	Saône-et-Loire	99.9464	97.9	ANSES
250	fra-ERR1596622-ANSES_041			1			Clade B	B.Br.004	?	ANSES_041		ERR1596622	2005	Europe	France	Savoie	99.9438	97.7	ANSES
251	fra-ERR1596623-ANSES_044			1			Clade B	B.Br.004	?	ANSES_044		ERR1596623	2004	Europe	France	Saône-et-Loire	99.9583	97.9	ANSES
252	fra-ERR1596624-ANSES_045			1			Clade B	B.Br.004	?	ANSES_045		ERR1596624	2004	Europe	France	Saône-et-Loire	99.958	97.9	ANSES
253	fra-ERR1596625-ANSES_050			1			Clade B	B.Br.004	?	ANSES_050		ERR1596625	2004	Europe	France	Saône-et-Loire	99.9587	97.9	ANSES
254	fra-ERR1596626-ANSES_051			1			Clade B	B.Br.004	?	ANSES_051		ERR1596626	2004	Europe	France	Saône-et-Loire	99.9588	97.9	ANSES
255	fra-ERR1596627-ANSES_063			1			Clade B	B.Br.004	?	ANSES_063		ERR1596627	2003	Europe	France	Cantal	99.9568	97.8	ANSES
256	fra-ERR1596628-ANSES_064			1			Clade B	B.Br.004	?	ANSES_064		ERR1596628	2003	Europe	France	Cantal	99.9589	97.9	ANSES
257	fra-ERR1596629-ANSES_066			1			Clade B	B.Br.004	?	ANSES_066		ERR1596629	2003	Europe	France	Cantal	99.9592	97.9	ANSES
258	fra-ERR1596630-ANSES_067			1			Clade B	B.Br.004	?	ANSES_067		ERR1596630	2003	Europe	France	Puy-de-Dôme	99.956	97.9	ANSES
259	fra-ERR1596631-ANSES_072			1			Clade B	B.Br.004	?	ANSES_072		ERR1596631	2000	Europe	France	Haute-Savoie	99.9461	97.9	ANSES
260	fra-ERR1596632-ANSES_073			1			Clade B	B.Br.004	?	ANSES_073		ERR1596632	2000	Europe	France	Haute-Savoie	99.9594	97.9	ANSES
261	fra-ERR1596633-ANSES_075			1			Clade B	B.Br.004	?	ANSES_075		ERR1596633	2000	Europe	France	Savoie	99.959	97.8	ANSES
262	fra-ERR1596634-ANSES_077			1			Clade B	B.Br.004	?	ANSES_077		ERR1596634	2000	Europe	France	Savoie	99.959	97.9	ANSES
263	fra-ERR1596635-ANSES_079			1			Clade B	B.Br.004	?	ANSES_079		ERR1596635	2000	Europe	France	Savoie	99.9585	97.9	ANSES
264	fra-ERR1596637-ANSES_080			1			Clade B	B.Br.004	?	ANSES_080		ERR1596637	2000	Europe	France	Savoie	99.9594	97.9	ANSES
265	fra-ERR1596541-ANSES_08-06			1			Clade B	B.Br.004	?	ANSES_08-06		ERR1596541	2008	Europe	France	Cantal	99.9597	97.9	ANSES
266	fra-ERR1596638-ANSES_082			1			Clade B	B.Br.004	?	ANSES_082		ERR1596638	2000	Europe	France	Savoie	99.9592	97.9	ANSES
267	fra-ERR1596564-ANSES_09-28			1			Clade B	B.Br.004	?	ANSES_09-28		ERR1596564	2009	Europe	France	Savoie	99.9576	97.8	ANSES
268	fra-ERR1596565-ANSES_09-29			1			Clade B	B.Br.004	?	ANSES_09-29		ERR1596565	2009	Europe	France	Savoie	99.9576	97.8	ANSES
269	fra-ERR1596566-ANSES_09-30			1			Clade B	B.Br.004	?	ANSES_09-30		ERR1596566	2009	Europe	France	Savoie	99.9596	97.8	ANSES
270	fra-ERR1596567-ANSES_09-32			1			Clade B	B.Br.004	?	ANSES_09-32		ERR1596567	2009	Europe	France	Savoie	99.9587	97.8	ANSES
271	fra-ERR1596568-ANSES_09-33			1			Clade B	B.Br.004	?	ANSES_09-33		ERR1596568	2009	Europe	France	Savoie	99.959	97.8	ANSES
272	fra-ERR1596569-ANSES_09-34			1			Clade B	B.Br.004	?	ANSES_09-34		ERR1596569	2009	Europe	France	Savoie	99.9589	97.8	ANSES
273	fra-ERR1596570-ANSES_09-35			1			Clade B	B.Br.004	?	ANSES_09-35		ERR1596570	2009	Europe	France	Savoie	99.9594	97.8	ANSES
274	fra-ERR1596571-ANSES_09-36			1			Clade B	B.Br.004	?	ANSES_09-36		ERR1596571	2009	Europe	France	Savoie	99.9595	97.8	ANSES
275	fra-ERR1596572-ANSES_09-38			1			Clade B	B.Br.004	?	ANSES_09-38		ERR1596572	2009	Europe	France	Savoie	99.9594	97.8	ANSES
276	fra-ERR1596573-ANSES_09-39			1			Clade B	B.Br.004	?	ANSES_09-39		ERR1596573	2009	Europe	France	Savoie	99.9581	97.8	ANSES
277	fra-ERR1596574-ANSES_09-40			1			Clade B	B.Br.004	?	ANSES_09-40		ERR1596574	2009	Europe	France	Savoie	99.9588	97.8	ANSES
278	fra-ERR1596575-ANSES_09-41			1			Clade B	B.Br.004	?	ANSES_09-41		ERR1596575	2009	Europe	France	Isère	99.9438	97.7	ANSES
279	fra-ERR1596576-ANSES_09-42			1			Clade B	B.Br.004	?	ANSES_09-42		ERR1596576	2009	Europe	France	Savoie	99.9581	97.8	ANSES
280	fra-ERR1596577-ANSES_09-43			1			Clade B	B.Br.004	?	ANSES_09-43		ERR1596577	2009	Europe	France	Isère	99.9591	97.9	ANSES
281	fra-ERR1596578-ANSES_09-44			1			Clade B	B.Br.004	?	ANSES_09-44		ERR1596578	2009	Europe	France	Savoie	99.9582	97.8	ANSES
282	fra-ERR1596579-ANSES_09-45			1			Clade B	B.Br.004	?	ANSES_09-45		ERR1596579	2009	Europe	France	Savoie	99.9589	97.8	ANSES
283	fra-ERR1596580-ANSES_09-46			1			Clade B	B.Br.004	?	ANSES_09-46		ERR1596580	2009	Europe	France	Savoie	99.9586	97.7	ANSES
284	fra-ERR1596643-ANSES_098			1			Clade B	B.Br.004	?	ANSES_098		ERR1596643	2000	Europe	France	Cantal	99.959	97.9	ANSES
285	fra-ERR1596585-ANSES_105			1			Clade B	B.Br.004	?	ANSES_105		ERR1596585	1997	Europe	France	Savoie	99.9582	97.9	ANSES
286	fra-ERR1596586-ANSES_106			1			Clade B	B.Br.004	?	ANSES_106		ERR1596586	1997	Europe	France	Savoie	99.9584	97.9	ANSES
287	fra-ERR1596587-ANSES_107			1			Clade B	B.Br.004	?	ANSES_107		ERR1596587	1997	Europe	France	Haute-Savoie	99.9596	97.8	ANSES
288	fra-ERR1596588-ANSES_108			1			Clade B	B.Br.004	?	ANSES_108		ERR1596588	1997	Europe	France	Savoie	99.9592	97.9	ANSES
289	fra-ERR1596589-ANSES_109			1			Clade B	B.Br.004	?	ANSES_109		ERR1596589	1997	Europe	France	Pyrénées-Atlantiques	99.9578	97.6	ANSES
290	fra-ERR1596592-ANSES_11-08			1			Clade B	B.Br.004	?	ANSES_11-08		ERR1596592	2011	Europe	France	Aveyron	99.9595	97.8	ANSES
291	fra-ERR1596593-ANSES_11-09			1			Clade B	B.Br.004	?	ANSES_11-09		ERR1596593	2011	Europe	France	Cantal	99.9593	97.9	ANSES
292	fra-ERR1596594-ANSES_11-10			1			Clade B	B.Br.004	?	ANSES_11-10		ERR1596594	2011	Europe	France	Aveyron	99.9451	97.9	ANSES
293	fra-ERR1596595-ANSES_11-11			1			Clade B	B.Br.004	?	ANSES_11-11		ERR1596595	2011	Europe	France	Aveyron	99.9565	97.9	ANSES
294	fra-ERR1596596-ANSES_112			1			Clade B	B.Br.004	?	ANSES_112		ERR1596596	1997	Europe	France	Pyrénées-Atlantiques	99.9563	97.6	ANSES
295	fra-ERR1596597-ANSES_113			1			Clade B	B.Br.004	?	ANSES_113		ERR1596597	1997	Europe	France	Pyrénées-Atlantiques	99.9579	97.5	ANSES
296	fra-ERR1596598-ANSES_114			1			Clade B	B.Br.004	?	ANSES_114		ERR1596598	1997	Europe	France	Pyrénées-Atlantiques	99.9559	97.5	ANSES
297	fra-ERR1596599-ANSES_115			1			Clade B	B.Br.004	?	ANSES_115		ERR1596599	1997	Europe	France	Pyrénées-Atlantiques	99.9575	97.6	ANSES
298	fra-ERR1596601-ANSES_117			1			Clade B	B.Br.004	?	ANSES_117		ERR1596601	2003	Europe	France	Puy-de-Dôme	99.9585	97.8	ANSES
299	fra-ERR1596602-ANSES_119			1			Clade B	B.Br.004	?	ANSES_119		ERR1596602	1994	Europe	France	Pyrénées-Atlantiques	99.9544	97.5	ANSES
300	fra-ERR1596603-ANSES_120			1			Clade B	B.Br.004	?	ANSES_120		ERR1596603	1994	Europe	France	Pyrénées-Atlantiques	99.955	97.6	ANSES
301	fra-ERR1596604-ANSES_123			1			Clade B	B.Br.004	?	ANSES_123		ERR1596604	1992	Europe	France	Pyrénées-Atlantiques	99.9572	97.6	ANSES
302	fra-ERR1596606-ANSES_126			1			Clade B	B.Br.004	?	ANSES_126		ERR1596606	1997	Europe	France	Pyrénées-Atlantiques	99.9555	97.2	ANSES
303	fra-ERR1596608-ANSES_139			1			Clade B	B.Br.004	?	ANSES_139		ERR1596608	2001	Europe	France	Aveyron	99.9431	97.9	ANSES
304	fra-ERR1596609-ANSES_140			1			Clade B	B.Br.004	?	ANSES_140		ERR1596609	2000	Europe	France	Savoie	99.9575	97.9	ANSES
305	fra-ERR1596636-ANSES_79-80			1			Clade B	B.Br.004	?	ANSES_79-80		ERR1596636	2000	Europe	France	Savoie	99.9579	97.9	ANSES
306	fra-ERR1596642-ANSES_97-140			1			Clade B	B.Br.004	?	ANSES_97-140		ERR1596642	2000	Europe	France	Savoie	99.9583	97.9	ANSES
307	fra-ERR1596645-CNEVA-9066-ANSES_121			1			Clade B	B.Br.004	?	CNEVA-9066-ANSES_121		ERR1596645	1992	Europe	France	Aveyron	99.9584	97.9	ANSES
308	usa-SRR5811166-2000031041			1			Clade B	B.Br.002	2,3	2000031041		SRR5811166	1976	North America	The United States of America	Texas	99.9446	97.1	Georgia Institute of Technology
309	usa-SRR5811218-2000031046			1			Clade B	B.Br.002	2,3	2000031046		SRR5811218	1976	North America	The United States of America	Texas	99.9447	97.2	Georgia Institute of Technology
310	rus-SRR5810957-2000031131			1			Clade B	B.Br.002	2,2	2000031131		SRR5810957	1982	Asia	Russia		99.9467	97.3	Georgia Institute of Technology
311	usa-SRR5811069-2000032808			1			Clade B	B.Br.002	2,3	2000032808		SRR5811069	1976	North America	The United States of America	Texas	99.9438	97.3	Georgia Institute of Technology
312	usa-SRR5811079-2002013199			1			Clade B	B.Br.002	2,2	2002013199		SRR5811079	1975	North America	The United States of America	New Jersey	99.9449	96.8	Georgia Institute of Technology
313	usa-SRR5811126-2002734040			1			Clade B	B.Br.002	2,2	2002734040	Environment	SRR5811126	1975	North America	The United States of America	New Jersey	99.944	97.2	Georgia Institute of Technology
314	btn-SRR5810980-2002734827			1			Clade B	B.Br.002	2,2	2002734827		SRR5810980	2010	Asia	Bhutan		99.9444	97.4	Georgia Institute of Technology
315	usa-SRR5811010-2008724188			1			Clade B	B.Br.002	2,3	2008724188		SRR5811010	1905	North America	The United States of America	California	99.9442	97.5	Georgia Institute of Technology
316	usa-SRR5811094-2008724189			1			Clade B	B.Br.002	2,3	2008724189		SRR5811094	1905	North America	The United States of America	California	99.9417	97.4	Georgia Institute of Technology
317	usa-SRR5811089-2008724190			1			Clade B	B.Br.002	2,3	2008724190		SRR5811089	1905	North America	The United States of America	California	99.9448	97.5	Georgia Institute of Technology
318	zaf-SRR2968134-A0091			1			Clade B	B.Br.002	2,2	A0091		SRR2968134	1939	Africa	South Africa		99.9445	97.4	Northern Arizona University
319	usa-SRR5947105-2000031021			1			Clade C	C.Br.001	1,2	2000031021	Soil	SRR5947105	1956	North America	The United States of America	Louisiana	99.932	97.6	Georgia Institute of Technology
320	usa-SRR1739967-2000031052			1			Clade C	C.Br.001	1,1	2000031052	Bovine	SRR1739967	1956	North America	The United States of America	Wyoming	99.9243	97.4	Georgia Institute of Technology
321	usa-SRR5811214-2000031052			1			Clade C	C.Br.001	1,1	2000031052	Bovine	SRR5811214	1956	North America	The United States of America	Wyoming	99.9243	97.4	Georgia Institute of Technology
322	usa-SRR2164197-BBI			1			Clade C	C.Br.001	1,2	BBI		SRR2164197	1956	North America	The United States of America		99.9314	98	Los Alamos National Laboratory
323	usa-SRR2145877-BHF_1			1			Clade C	C.Br.001	1,2	BHF_1		SRR2145877		North America	The United States of America	Louisiana	99.9309	97.6	Los Alamos National Laboratory
324	chn-GCF_001883885.1-N1ZF-2			1			Not applicable	Not applicable	Not applicable	N1ZF-2	Sediments	GCF_001883885.1	2002	Asia	China	South China Sea	97.9193	83.5	The Third Institute of Oceanography, Key Laboratory of Marine Biogenetic Resources		non-ABC-clade (carry plasmid pXO2)
325	dza-GCF_002024565.1-F34			1			Not applicable	Not applicable	Not applicable	F34	Water	GCF_002024565.1	2016	Africa	Algeria	Ain Baida-Ouargla	97.7129	82.7	University of Alberta		non-ABC-clade
326	pri-GCF_001029875.1-RIT375			1			Not applicable	Not applicable	Not applicable	RIT375	Chamaecostus cuspidatus	GCF_001029875.1	2015	North America	Puerto Rico	-	97.9234	82.5	Rochester Institute of Technology		non-ABC-clade
327	chn-GCF_003410255.1-MCCC1A02161			1			Not applicable	Not applicable	Not applicable	MCCC 1A02161	Sediments	GCF_003410255.1	2002	Asia	China	South China Sea	97.9204	83.1	The Third Institute of Oceanography, Key Laboratory of Marine Biogenetic Resources		non-ABC-clade
328	ind-GCF_001758315.1-PFAB2			1			Not applicable	Not applicable	Not applicable	PFAB2	Hot water spring	GCF_001758315.1	2015	Asia	India	Asansol, West Bengal	97.9771	81	The University of Burdwan		non-ABC-clade
329	usa-GCF_002570225.1-AFS072084			1			Not applicable	Not applicable	Not applicable	AFS072084	Plant, Corn	GCF_002570225.1	2014	North America	The United States of America	North Carolina	98.654	86.2	UNC Chapel Hill		non-ABC-clade
330	chn-GCF_001883895.1-L19			1			Not applicable	Not applicable	Not applicable	L19	Sediments	GCF_001883895.1	2006	Asia	China	South China Sea	97.1807	82.1	The Third Institute of Oceanography, Key Laboratory of Marine Biogenetic Resources		non-ABC-clade
331	chn-GCF_003410355.1-MCCC1A01412			1			Not applicable	Not applicable	Not applicable	MCCC 1A01412	Sediments	GCF_003410355.1	2002	Asia	China	South China Sea	97.1786	82.1	The Third Institute of Oceanography, Key Laboratory of Marine Biogenetic Resources		non-ABC-clade
332	usa-GCF_002550475.1-AFS095574			1			Not applicable	Not applicable	Not applicable	AFS095574	Plant	GCF_002550475.1	2014	North America	The United States of America	North Carolina	93.3599	72.2	UNC Chapel Hill		<95% ANI
333	usa-GCF_002566425.1-AFS081271			1			Not applicable	Not applicable	Not applicable	AFS081271	Soybean	GCF_002566425.1	2014	North America	The United States of America	Minnesota	94.3335	77.4	UNC Chapel Hill		<95% ANI
334	usa-GCF_002583575.1-AFS029941			1			Not applicable	Not applicable	Not applicable	AFS029941	Plant, Corn	GCF_002583575.1	2014	North America	The United States of America	North Carolina	95.0054	77.6	UNC Chapel Hill		<95% ANI
335	usa-GCF_002574215.1-AFS057383			1			Not applicable	Not applicable	Not applicable	AFS057383	Plant, Corn	GCF_002574215.1	2014	North America	The United States of America	North Carolina	93.6733	67.2	UNC Chapel Hill		<95% ANI
336	fra-ERR1596542-ANSES_08-07			1			Sterne	A.Br.75	?	ANSES_08-07		ERR1596542	2008	Europe	France	Doubs	99.9924	99.6	ANSES
337	fra-ERR1596543-ANSES_08-09			1			Sterne	A.Br.75	?	ANSES_08-09		ERR1596543	2008	Europe	France	Doubs	99.9919	99.6	ANSES
338	fra-ERR1596544-ANSES_08-10			1			Sterne	A.Br.75	?	ANSES_08-10		ERR1596544	2008	Europe	France	Doubs	99.9929	99.6	ANSES
339	fra-ERR1596545-ANSES_08-11			1			Sterne	A.Br.75	?	ANSES_08-11		ERR1596545	2008	Europe	France	Doubs	99.9854	99.6	ANSES
340	fra-ERR1596546-ANSES_08-13			1			Sterne	A.Br.75	?	ANSES_08-13		ERR1596546	2008	Europe	France	Doubs	99.9919	99.6	ANSES
341	fra-ERR1596547-ANSES_08-14			1			Sterne	A.Br.75	?	ANSES_08-14		ERR1596547	2008	Europe	France	Doubs	99.9785	99.5	ANSES
342	fra-ERR1596548-ANSES_08-15			1			Sterne	A.Br.75	?	ANSES_08-15		ERR1596548	2008	Europe	France	Doubs	99.9918	99.6	ANSES
343	fra-ERR1596549-ANSES_08-16			1			Sterne	A.Br.75	?	ANSES_08-16		ERR1596549	2008	Europe	France	Doubs	99.9927	99.6	ANSES
344	fra-ERR1596550-ANSES_08-19			1			Sterne	A.Br.75	?	ANSES_08-19		ERR1596550	2008	Europe	France	Doubs	99.9854	99.6	ANSES
345	fra-ERR1596551-ANSES_08-20			1			Sterne	A.Br.75	?	ANSES_08-20		ERR1596551	2008	Europe	France	Doubs	99.9899	99.6	ANSES
346	fra-ERR1596552-ANSES_08-21-1			1			Sterne	A.Br.75	?	ANSES_08-21-1		ERR1596552	2008	Europe	France	Doubs	99.9926	99.5	ANSES
347	fra-ERR1596553-ANSES_08-21-2			1			Sterne	A.Br.75	?	ANSES_08-21-2		ERR1596553	2008	Europe	France	Doubs	99.9917	99.6	ANSES
348	fra-ERR1596554-ANSES_08-21-3			1			Sterne	A.Br.75	?	ANSES_08-21-3		ERR1596554	2008	Europe	France	Doubs	99.9927	99.6	ANSES
349	fra-ERR1596555-ANSES_08-22-2			1			Sterne	A.Br.75	?	ANSES_08-22-2		ERR1596555	2008	Europe	France	Doubs	99.9922	99.6	ANSES
350	fra-ERR1596556-ANSES_08-24			1			Sterne	A.Br.75	?	ANSES_08-24		ERR1596556	2008	Europe	France	Doubs	99.9757	99.4	ANSES
351	fra-ERR1596557-ANSES_08-25			1			Sterne	A.Br.75	?	ANSES_08-25		ERR1596557	2008	Europe	France	Doubs	99.9911	99.6	ANSES
352	fra-ERR1596558-ANSES_08-26			1			Sterne	A.Br.75	?	ANSES_08-26		ERR1596558	2008	Europe	France	Doubs	99.9917	99.6	ANSES
353	fra-ERR1596559-ANSES_08-27			1			Sterne	A.Br.75	?	ANSES_08-27		ERR1596559	2008	Europe	France	Doubs	99.9923	99.6	ANSES
354	fra-ERR1596560-ANSES_08-28			1			Sterne	A.Br.75	?	ANSES_08-28		ERR1596560	2008	Europe	France	Doubs	99.9919	99.6	ANSES
355	fra-ERR1596561-ANSES_08-29			1			Sterne	A.Br.75	?	ANSES_08-29		ERR1596561	2008	Europe	France	Doubs	99.9927	99.6	ANSES
356	fra-ERR1596590-ANSES_11-04			1			Sterne	A.Br.75	?	ANSES_11-04		ERR1596590	2011	Europe	France	Doubs	99.9922	99.6	ANSES
357	zaf-SRR5811037-2000031075			1			Sterne	A.Br.75	5,2	2000031075		SRR5811037		Africa	South Africa		99.9933	99.8	Georgia Institute of Technology
358	arg-SRR5810989-2000031681			1			Sterne	A.Br.75	5,2	2000031681		SRR5810989	1964	South America	Argentina		99.9925	99.4	Georgia Institute of Technology
359	pak-SRR5810996-2000032879			1			Sterne	A.Br.75	5,2	2000032879		SRR5810996	1962	Asia	Pakistan		99.9915	99.4	Georgia Institute of Technology
360	bgd-SRR5811143-2008724997			1			Sterne	A.Br.75	5,2	2008724997		SRR5811143	1905	Asia	Bangladesh		99.9927	99.7	Georgia Institute of Technology
361	bgd-SRR5811137-2008724999			1			Sterne	A.Br.75	5,2	2008724999		SRR5811137	1905	Asia	Bangladesh		99.9922	99.7	Georgia Institute of Technology
362	bgd-SRR5810961-2008725092			1			Sterne	A.Br.75	5,2	2008725092	Goat	SRR5810961	2014	Asia	Bangladesh		99.9923	99.7	Georgia Institute of Technology
363	bgd-SRR5811140-2008725094			1			Sterne	A.Br.75	5,2	2008725094	Goat	SRR5811140	2012	Asia	Bangladesh		99.9897	99.7	Georgia Institute of Technology
364	bgd-SRR5811133-3000015246			1			Sterne	A.Br.75	5,2	3000015246	Animal	SRR5811133	2013	Asia	Bangladesh		99.9916	99.7	Georgia Institute of Technology
365	bgd-SRR5811132-3000015247			1			Sterne	A.Br.75	5,2	3000015247	Animal	SRR5811132	2013	Asia	Bangladesh		99.9923	99.7	Georgia Institute of Technology
366	bgd-SRR5811175-3000015248			1			Sterne	A.Br.75	5,2	3000015248	Animal	SRR5811175	2013	Asia	Bangladesh		99.9913	99.7	Georgia Institute of Technology
367	bgd-SRR5811176-3000015250			1			Sterne	A.Br.75	5,2	3000015250	Animal	SRR5811176	2013	Asia	Bangladesh		99.9927	99.8	Georgia Institute of Technology
368	bgd-SRR5811188-3000015251			1			Sterne	A.Br.75	5,2	3000015251	Animal	SRR5811188	2014	Asia	Bangladesh		99.9917	99.7	Georgia Institute of Technology
369	bgd-SRR5811157-3000015252			1			Sterne	A.Br.75	5,2	3000015252	Animal	SRR5811157	2014	Asia	Bangladesh		99.992	99.7	Georgia Institute of Technology
370	jpn-DRR128186-BA108			1			Sterne	A.Br.75	5,2	BA108		DRR128186	1987	Asia	Japan	Shiga	99.993	99.7	National Institute of Infectious Diseases - Japan (NIID)
371	dnk-ERR930304-C			1			Sterne	A.Br.75	5,2	C		ERR930304	1960	Europe	Denmark		99.9939	99.7	Norwegian Veterinary Institute
372	dnk-ERR930299-K929			1			Sterne	A.Br.75	5,2	K929		ERR930299	1966	Europe	Denmark		99.9925	99.6	Norwegian Veterinary Institute
373	fra-ERR1596613-ANSES_030			1			TEA	A.Br.140	?	ANSES_030		ERR1596613	2007	Europe	France	Jura	99.9877	99.7	ANSES
374	fra-ERR1198961-ANSES_032			1			TEA	A.Br.unassigned 4	?	ANSES_032		ERR1198961	2007	Europe	France	Meurthe-et-Moselle	99.9863	99.8	ANSES
375	fra-ERR1596616-ANSES_034			1			TEA	A.Br.140	?	ANSES_034		ERR1596616	2007	Europe	France	Jura	99.9868	99.7	ANSES
376	fra-ERR1841050-ANSES_059-CIPA206			1			TEA	A.Br.unassigned 4	?	ANSES_059-CIPA206		ERR1841050	?	Europe	France	Bas Rhin	99.9856	99.6	ANSES
377	fra-ERR1841051-ANSES_060-CIPA205			1			TEA	A.Br.137	?	ANSES_060-CIPA205		ERR1841051	1900	Europe	France	Tarn	99.9855	99.6	ANSES
378	fra-ERR1841052-ANSES_061-CIPA204			1			TEA	A.Br.unassigned 4	?	ANSES_061-CIPA204		ERR1841052	1880	Europe	France	?	99.9867	99.5	ANSES
379	fra-ERR1596639-ANSES_087			1			TEA	A.Br.140	?	ANSES_087		ERR1596639	1982	Europe	France	Cher	99.9866	99.8	ANSES
380	fra-ERR1198963-ANSES_088			1			TEA	?	?	ANSES_088		ERR1198963	1990	Europe	France	Pyrénées-Atlantiques	99.9874	99.6	ANSES
381	fra-ERR1198964-ANSES_089			1			TEA	A.Br.140	?	ANSES_089		ERR1198964	1984	Europe	France	Cher	99.9865	99.8	ANSES
382	fra-ERR1596562-ANSES_09-08			1			TEA	A.Br.140	?	ANSES_09-08		ERR1596562	2009	Europe	France	Côte-d’Or	99.9873	99.7	ANSES
383	fra-ERR1596563-ANSES_09-13			1			TEA	A.Br.unassigned	?	ANSES_09-13		ERR1596563	2009	Europe	France	Aveyron	99.9861	99.7	ANSES
384	fra-ERR1198966-ANSES_092			1			TEA	A.Br.140	?	ANSES_092		ERR1198966	1989	Europe	France	Aisne	99.9865	99.8	ANSES
385	fra-ERR1596640-ANSES_093			1			TEA	A.Br.unassigned 4	?	ANSES_093		ERR1596640	1990	Europe	France	Marne	99.9871	99.8	ANSES
386	fra-ERR1596641-ANSES_095			1			TEA	A.Br.unassigned 4	?	ANSES_095		ERR1596641	1991	Europe	France	Haute-Saône	99.9879	99.8	ANSES
387	fra-ERR1596644-ANSES_099			1			TEA	A.Br.140	?	ANSES_099		ERR1596644	2000	Europe	France	Côte-d’Or	99.9581	99.6	ANSES
388	fra-ERR1198958-ANSES_101			1			TEA	A.Br.140	?	ANSES_101		ERR1198958	1999	Europe	France	Côte-d’Or	99.9854	99.7	ANSES
389	fra-ERR1596582-ANSES_102			1			TEA	A.Br.140	?	ANSES_102		ERR1596582	1999	Europe	France	Côte-d’Or	99.9863	99.7	ANSES
390	fra-ERR1596583-ANSES_103			1			TEA	A.Br.140	?	ANSES_103		ERR1596583	1999	Europe	France	Côte-d’Or	99.9862	99.7	ANSES
391	fra-ERR1596584-ANSES_104			1			TEA	A.Br.140	?	ANSES_104		ERR1596584	1999	Europe	France	Côte-d’Or	99.9863	99.7	ANSES
392	fra-ERR1596591-ANSES_11-05			1			TEA	A.Br.unassigned	?	ANSES_11-05		ERR1596591	2011	Europe	France	Aveyron	99.9863	99.7	ANSES
393	fra-ERR1596600-ANSES_116			1			TEA	A.Br.140	?	ANSES_116		ERR1596600	1996	Europe	France	Cher	99.9869	99.7	ANSES
394	fra-ERR1198959-ANSES_118			1			TEA	A.Br.137	?	ANSES_118		ERR1198959	1996	Europe	France	Vienne	99.9853	99.7	ANSES
395	fra-ERR1198960-ANSES_122			1			TEA	A.Br.unassigned	?	ANSES_122		ERR1198960	1992	Europe	France	Hautes-Alpes	99.9868	99.8	ANSES
396	fra-ERR1596605-ANSES_124			1			TEA	A.Br.unassigned 4	?	ANSES_124		ERR1596605	2008	Europe	France	Moselle	99.9703	99.6	ANSES
397	fra-ERR1596607-ANSES_136			1			TEA	A.Br.140	?	ANSES_136		ERR1596607	2003	Europe	France	Côte-d’Or	99.9867	99.7	ANSES
398	fra-ERR1596610-ANSES_143			1			TEA	A.Br.140	?	ANSES_143		ERR1596610	2000	Europe	France	Côte-d’Or	99.9691	99.6	ANSES
399	usa-SRR5811237-2002734765			1			TEA	A.Br.153	6,2	2002734765		SRR5811237	1905	North America	The United States of America	Connecticut	99.9808	99.3	Georgia Institute of Technology
400	tur-SRR2968200-A0150			1			TEA	?	6,1	A0150	Human	SRR2968200	1995	Asia	Turkey		99.9858	99.7	Northern Arizona University
401	tur-SRR2968136-A0241			1			TEA	?	6,1	A0241	Goat	SRR2968136		Asia	Turkey		99.9709	99.6	Northern Arizona University
402	tur-SRR2968159-A0245			1			TEA	?	6,1	A0245	Bovine	SRR2968159		Asia	Turkey		99.9741	99.7	Northern Arizona University
403	ita-SRR2968174-A0843			1			TEA	A.Br.140	6,1	A0843	Sheep	SRR2968174	1993	Europe	Italy		99.973	99.6	Northern Arizona University
404	ita-SRR2968176-A0853			1			TEA	A.Br.140	6,1	A0853	Bovine	SRR2968176	1999	Europe	Italy		99.987	99.6	Northern Arizona University
405	ita-SRR2968177-A0854			1			TEA	A.Br.144	6,1	A0854	Bovine	SRR2968177	1999	Europe	Italy		99.9849	99.7	Northern Arizona University
406	ita-SRR2968178-A0860			1			TEA	A.Br.144	6,1	A0860	Sheep	SRR2968178	1984	Europe	Italy		99.9743	99.6	Northern Arizona University
407	ita-SRR2968179-A0862a			1			TEA	A.Br.137	6,1	A0862a	Sheep	SRR2968179	1984	Europe	Italy		99.9861	99.7	Northern Arizona University
408	ita-SRR2968209-A0862b			1			TEA	A.Br.137	6,1	A0862b	Sheep	SRR2968209	1984	Europe	Italy		99.9655	99.6	Northern Arizona University
409	ita-SRR2968180-A0873			1			TEA	A.Br.140	6,1	A0873	Bovine	SRR2968180	1972	Europe	Italy		99.9873	99.6	Northern Arizona University
410	ita-SRR2968210-A0891			1			TEA	A.Br.137	6,1	A0891	Goat	SRR2968210	1989	Europe	Italy		99.9589	99.7	Northern Arizona University
411	ita-SRR2968211-A0893			1			TEA	A.Br.137	6,1	A0893	Goat	SRR2968211	1996	Europe	Italy		99.9863	99.7	Northern Arizona University
412	ita-SRR2968212-A0894			1			TEA	A.Br.137	6,1	A0894	Goat	SRR2968212	1997	Europe	Italy		99.9863	99.7	Northern Arizona University
413	ita-SRR2968214-A1050			1			TEA	A.Br.140	6,1	A1050	Bovine	SRR2968214		Europe	Italy		99.987	99.7	Northern Arizona University
414	civ-SRR2968215-A3802			1			TEA	A.Br.153	6,2	A3802	Goat hide	SRR2968215	2006	Africa	Cote d'Ivoire		99.9799	99.3	Northern Arizona University
415	fra-ERR1198967-ANSES_94			1			TEA	A.Br.unassigned 4	6,1	ANSES_94	-	ERR1198967	1991	Europe	France		99.9857	99.8	ANSES
416	ita-SRR2071854-BANT008			1			TEA	A.Br.144	6,1	BANT008		SRR2071854	1995	Europe	Italy		99.9855	99.6	cBio Inc
417	gbr-SRR2094265-London_493			1			TEA	A.Br.153	6,2	London_493	Animal hide	SRR2094265	2006	Europe	The United Kingdom	London	99.9816	97	Public Health England
418	gbr-SRR2094268-London_494			1			TEA	A.Br.153	6,2	London_494	Animal hide	SRR2094268	2006	Europe	The United Kingdom	London	99.9791	98.9	Public Health England
419	gbr-SRR2094267-London_496			1			TEA	A.Br.153	6,2	London_496	Animal-skin drum	SRR2094267	2006	Europe	The United Kingdom	London	99.9816	99.3	Public Health England
420	gbr-SRR2094269-London_497			1			TEA	A.Br.153	6,2	London_497	Animal hide	SRR2094269	2006	Europe	The United Kingdom	London	99.9737	99	Public Health England
421	gbr-SRR2094270-London_498			1			TEA	A.Br.153	6,2	London_498	Animal hide	SRR2094270	2006	Europe	The United Kingdom	London	99.9804	99.3	Public Health England
422	gbr-SRR2094271-London_499			1			TEA	A.Br.153	6,2	London_499	Animal hide	SRR2094271	2006	Europe	The United Kingdom	London	99.9812	99.3	Public Health England
423	gbr-SRR2094272-London_500			1			TEA	A.Br.153	6,2	London_500	Animal hide	SRR2094272	2006	Europe	The United Kingdom	London	99.9807	99.2	Public Health England
424	gbr-SRR2094273-London_501			1			TEA	A.Br.153	6,2	London_501	Animal hide	SRR2094273	2006	Europe	The United Kingdom	London	99.9808	99.2	Public Health England
425	sco-SRR2075979-Scotland_459			1			TEA	A.Br.153	6,2	Scotland_459	Animal-skin drum storage area	SRR2075979	2006	Europe	Scotland	Scotland	99.9792	99.3	Public Health England
426	sco-SRR2094250-Scotland_474			1			TEA	A.Br.153	6,2	Scotland_474	Animal hide	SRR2094250	2006	Europe	Scotland	Scotland	99.9788	99.3	Public Health England
427	sco-SRR2094254-Scotland_476			1			TEA	A.Br.153	6,2	Scotland_476	Animal-skin drum storage area	SRR2094254	2006	Europe	Scotland	Scotland	99.9803	99.2	Public Health England
428	sco-SRR2094255-Scotland_477			1			TEA	A.Br.153	6,2	Scotland_477	Animal-skin drum storage area	SRR2094255	2006	Europe	Scotland	Scotland	99.9795	99.2	Public Health England
429	sco-SRR2094256-Scotland_478			1			TEA	A.Br.153	6,2	Scotland_478	Animal-skin drum storage area	SRR2094256	2006	Europe	Scotland	Scotland	99.9776	99.2	Public Health England
430	sco-SRR2094258-Scotland_479			1			TEA	A.Br.153	6,2	Scotland_479	Animal-skin drum storage area	SRR2094258	2006	Europe	Scotland	Scotland	99.9748	99.3	Public Health England
431	sco-SRR2094257-Scotland_480			1			TEA	A.Br.153	6,2	Scotland_480	Animal-skin drum storage area	SRR2094257	2006	Europe	Scotland	Scotland	99.967	99.3	Public Health England
432	sco-SRR2094259-Scotland_481			1			TEA	A.Br.153	6,2	Scotland_481	Animal-skin drum storage area	SRR2094259	2006	Europe	Scotland	Scotland	99.9798	99.1	Public Health England
433	sco-SRR2094261-Scotland_482			1			TEA	A.Br.153	6,2	Scotland_482	Animal-skin drum storage area	SRR2094261	2006	Europe	Scotland	Scotland	99.9665	99.3	Public Health England
434	sco-SRR2094263-Scotland_483			1			TEA	A.Br.153	6,2	Scotland_483	Animal-skin drum storage area	SRR2094263	2006	Europe	Scotland	Scotland	99.979	99.3	Public Health England
435	sco-SRR2094262-Scotland_484			1			TEA	A.Br.153	6,2	Scotland_484	Animal-skin drum storage area	SRR2094262	2006	Europe	Scotland	Scotland	99.9641	99.4	Public Health England
436	sco-SRR2094264-Scotland_485			1			TEA	A.Br.153	6,2	Scotland_485	Animal-skin drum storage area	SRR2094264	2006	Europe	Scotland	Scotland	99.979	99.4	Public Health England
437	fra-ERR1841048-ANSES_056-CIP7412			1			TEA-Carbosap	A.Br.133	?	ANSES_056-CIP7412		ERR1841048	1880	Europe	France	?	99.9848	99.7	ANSES
438	fra-ERR1198962-ANSES_086			1			TEA-Carbosap	A.Br.133	?	ANSES_086		ERR1198962	1982	Europe	France	Yvelines	99.9845	99.7	ANSES
439	fra-ERR1198965-ANSES_090			1			TEA-Carbosap	A.Br.133	?	ANSES_090		ERR1198965	1986	Europe	France	Eure-et-Loir	99.9865	99.7	ANSES
440	fra-ERR1596581-ANSES_100			1			TEA-Carbosap	A.Br.133	?	ANSES_100		ERR1596581	1999	Europe	France	Nièvre	99.986	99.7	ANSES
441	arg-SRR5811211-2002734322			1			TEA-Carbosap	A.Br.133	6,1	2002734322		SRR5811211	1964	South America	Argentina		99.9839	99.7	Georgia Institute of Technology
442	arg-SRR1774151-A1144			1			TEA-Carbosap	A.Br.133	6,1	A1144	Bovine	SRR1774151	1992	South America	Argentina	Buenos Aires	99.9847	99.5	cBio Inc
443	usa-SRR5811100-2000032934			1			TEA-Heroin	A.Br.161	6,1	2000032934		SRR5811100	1959	North America	The United States of America	New Hampshire	99.9846	99.4	Georgia Institute of Technology
444	usa-SRR5810962-2002013088			1			TEA-Heroin	A.Br.161	6,1	2002013088		SRR5810962	1960	North America	The United States of America	New Jersey	99.9826	99.3	Georgia Institute of Technology
445	chn-SRR2968138-A0684			1			TEA-Heroin	A.Br.161	6,1	A0684		SRR2968138	1982	Asia	China		99.9846	99.6	Northern Arizona University
446	dnk-ERR930305-D			1			TEA-Heroin	A.Br.161	6,1	D		ERR930305	1973	Europe	Denmark		99.9857	99.6	Norwegian Veterinary Institute
447	dnk-ERR930296-K169_66			1			TEA-Heroin	A.Br.161	6,1	K169_66		ERR930296	1966	Europe	Denmark		99.9856	99.6	Norwegian Veterinary Institute
448	ita-SRR2968175-A0847			1			TEA-Pasteur	A.Br.127	6,1	A0847	Sheep	SRR2968175	1997	Europe	Italy		99.9833	99.6	Northern Arizona University
449	hun-SRR2968205-A0417			1			TEA-STI	A.Br.118	6,1	A0417		SRR2968205	1998	Europe	Hungary		99.9847	99.6	Northern Arizona University
450	rus-SRR2968168-A0481			1			TEA-STI	A.Br.118	6,1	A0481	Vaccine	SRR2968168		Asia	Russia		99.9858	99.1	Northern Arizona University
451	rus-SRR2968169-A0485			1			TEA-STI	A.Br.118	6,1	A0485	Vaccine	SRR2968169		Asia	Russia		99.9865	99.6	Northern Arizona University
452	chn-SRR2968172-A0604			1			TEA-STI	A.Br.118	6,1	A0604	soil	SRR2968172	1981	Asia	China		99.9724	99.6	Northern Arizona University
453	chn-SRR2968207-A0675			1			TEA-STI	A.Br.118	6,1	A0675	soil	SRR2968207	1982	Asia	China		99.9487	99.6	Northern Arizona University
454	chn-SRR2968208-A0696			1			TEA-STI	A.Br.118	6,1	A0696	soil	SRR2968208	1982	Asia	China		99.9469	99.6	Northern Arizona University
455	kaz-SRR3418280-ASC610			1			TEA-STI	A.Br.118	6,1	ASC610		SRR3418280	2011	Asia	Kyrgyzstan		99.9847	99.4	Public Health England
456	kaz-SRR3418281-ASC611			1			TEA-STI	A.Br.118	6,1	ASC611		SRR3418281	2011	Asia	Kyrgyzstan		99.9833	96.4	Public Health England
457	kaz-SRR3418282-ASC612			1			TEA-STI	A.Br.118	6,1	ASC612		SRR3418282	2011	Asia	Kyrgyzstan		99.9859	98.9	Public Health England
458	kaz-SRR3418292-ASC614			1			TEA-STI	A.Br.118	6,1	ASC614		SRR3418292	2011	Asia	Kyrgyzstan		99.9855	99.5	Public Health England
459	chn-SRR2071845-BANT006			1			TEA-STI	A.Br.118	6,1	BANT006		SRR2071845	1997	Asia	China	Changping	99.9868	99.7	cBio Inc
460	pol-SRR2968154-A0062			1			TEA-Tsiankovskii	A.Br.105	6,1	A0062		SRR2968154		Europe	Poland		99.9852	99.3	Northern Arizona University
461	nor-SRR2968203-A0362			1			TEA-Tsiankovskii	A.Br.105	6,1	A0362	Bovine	SRR2968203		Europe	Norway		99.9848	99.3	Northern Arizona University
462	chn-SRR2968206-A0628			1			TEA-Tsiankovskii	A.Br.105	6,1	A0628	Soil	SRR2968206	1981	Asia	China		99.9858	99.4	Northern Arizona University
463	alb-SRR2968139-A1032			1			TEA-Tsiankovskii	A.Br.105	6,1	A1032	Goat	SRR2968139		Europe	Albania		99.9727	99.6	Northern Arizona University
464	alb-SRR2968213-A1033			1			TEA-Tsiankovskii	A.Br.105	?	A1033	Bovine	SRR2968213		Europe	Albania	?	99.9723	99.7	Northern Arizona University
465	alb-SRR2968140-A1035			1			TEA-Tsiankovskii	A.Br.105	6,1	A1035	Sheep	SRR2968140		Europe	Albania		99.9695	99.6	Northern Arizona University
466	bgr-SRR2968197-A11193			1			TEA-Tsiankovskii	A.Br.105	6,1	A11193	Bovine	SRR2968197	2008	Europe	Bulgaria		99.9864	99.5	Northern Arizona University
467	bgr-SRR2968186-A11194			1			TEA-Tsiankovskii	A.Br.105	6,1	A11194	Bovine	SRR2968186	2008	Europe	Bulgaria		99.9858	99.5	Northern Arizona University
468	svk-SRR2071869-BANT010			1			TEA-Tsiankovskii	A.Br.105	6,1	BANT010		SRR2071869	1995	Europe	Slovakia		99.974	99	cBio Inc
469	jpn-DRR128190-Gumma1			1			TEA-Tsiankovskii	A.Br.105	6,1	Gumma1		DRR128190		Asia	Japan	Gumma	99.9687	99.3	National Institute of Infectious Diseases - Japan
470	jpn-DRR152630-PAII			1			TEA-Tsiankovskii	A.Br.105	6,1	PAII		DRR152630	1950	Asia	Japan		99.9755	99.2	National Institute of Infectious Diseases - Japan
471	can-SRR5811191-2000031001			1			TEA-WNA	A.Br.009 & 018	6,3	2000031001		SRR5811191	1963	North America	Canada		99.9817	98.9	Georgia Institute of Technology
472	usa-SRR5811193-2000031006			1			TEA-WNA	A.Br.009 & 018	6,3	2000031006		SRR5811193	1956	North America	The United States of America	New Mexico	99.9781	98.8	Georgia Institute of Technology
473	usa-SRR5811161-2000031036			1			TEA-WNA	A.Br.009 & 018	6,3	2000031036	Elk	SRR5811161	1956	North America	The United States of America	Wyoming	99.9827	99.4	Georgia Institute of Technology
474	usa-SRR5811034-2000031766			1			TEA-WNA	A.Br.009 & 018	6,3	2000031766		SRR5811034	1956	North America	The United States of America		99.9796	99	Georgia Institute of Technology
475	usa-SRR5811067-2000032067			1			TEA-WNA	A.Br.009 & 018	6,3	2000032067		SRR5811067	2001	North America	The United States of America	Texas	99.9801	99.4	Georgia Institute of Technology
476	can-SRR5811247-2002013070			1			TEA-WNA	A.Br.009 & 018	6,3	2002013070		SRR5811247	1963	North America	Canada		99.9827	99.3	Georgia Institute of Technology
477	usa-SRR5811096-2002013083			1			TEA-WNA	A.Br.009 & 018	6,3	2002013083		SRR5811096	1961	North America	The United States of America	Wyoming	99.9829	99.5	Georgia Institute of Technology
478	usa-SRR5811084-2002721542			1			TEA-WNA	A.Br.009 & 018	6,3	2002721542	Bovine	SRR5811084	1975	North America	The United States of America	Utah	99.9837	99.4	Georgia Institute of Technology
479	hti-SRR5811207-2002734247			1			TEA-WNA	A.Br.009 & 018	6,3	2002734247		SRR5811207	1977	North America	Haiti		99.9807	99.4	Georgia Institute of Technology
480	hti-SRR5811210-2002734295			1			TEA-WNA	A.Br.009 & 018	6,3	2002734295		SRR5811210	1977	North America	Haiti		99.9792	98.9	Georgia Institute of Technology
481	usa-SRR5811196-2002734628			1			TEA-WNA	A.Br.009 & 018	6,3	2002734628		SRR5811196	1905	North America	The United States of America	Minnesota	99.9834	99.5	Georgia Institute of Technology
482	usa-SRR5811197-2002734629			1			TEA-WNA	A.Br.009 & 018	6,3	2002734629		SRR5811197	1905	North America	The United States of America	Minnesota	99.9839	99.5	Georgia Institute of Technology
483	usa-SRR5811198-2002734630			1			TEA-WNA	A.Br.009 & 018	6,3	2002734630		SRR5811198	1905	North America	The United States of America	Minnesota	99.9827	99.5	Georgia Institute of Technology
484	usa-SRR5810982-2002734631			1			TEA-WNA	A.Br.009 & 018	6,3	2002734631		SRR5810982	1905	North America	The United States of America	Minnesota	99.9679	99.5	Georgia Institute of Technology
485	usa-SRR5810986-2002734632			1			TEA-WNA	A.Br.009 & 018	6,3	2002734632		SRR5810986	1905	North America	The United States of America	Minnesota	99.983	99.5	Georgia Institute of Technology
486	usa-SRR5811242-2002734633			1			TEA-WNA	A.Br.009 & 018	6,3	2002734633		SRR5811242	1905	North America	The United States of America	Minnesota	99.9835	99.5	Georgia Institute of Technology
487	usa-SRR5811241-2002734634			1			TEA-WNA	A.Br.009 & 018	6,3	2002734634		SRR5811241	1905	North America	The United States of America	Minnesota	99.9804	99.5	Georgia Institute of Technology
488	usa-SRR5811240-2002734635			1			TEA-WNA	A.Br.009 & 018	6,3	2002734635		SRR5811240	1905	North America	The United States of America	Minnesota	99.9828	99.5	Georgia Institute of Technology
489	usa-SRR5811245-2002734743			1			TEA-WNA	A.Br.009 & 018	6,3	2002734743		SRR5811245	2007	North America	The United States of America	Texas	99.9822	99.4	Georgia Institute of Technology
490	usa-SRR5810984-2008724156			1			TEA-WNA	A.Br.009 & 018	6,3	2008724156		SRR5810984	1905	North America	The United States of America	California	99.9833	99.4	Georgia Institute of Technology
491	usa-SRR5810985-2008724157			1			TEA-WNA	A.Br.009 & 018	6,3	2008724157		SRR5810985	1905	North America	The United States of America	California	99.9819	99.4	Georgia Institute of Technology
492	usa-SRR5811013-2008724158			1			TEA-WNA	A.Br.009 & 018	6,3	2008724158		SRR5811013	1905	North America	The United States of America	California	99.9833	99.4	Georgia Institute of Technology
493	usa-SRR5811012-2008724181			1			TEA-WNA	A.Br.009 & 018	6,3	2008724181		SRR5811012	1905	North America	The United States of America	California	99.9745	99.5	Georgia Institute of Technology
494	usa-SRR5811074-2008724182			1			TEA-WNA	A.Br.009 & 018	6,3	2008724182		SRR5811074	1905	North America	The United States of America	California	99.9822	99.4	Georgia Institute of Technology
495	usa-SRR5811072-2008724183			1			TEA-WNA	A.Br.009 & 018	6,3	2008724183		SRR5811072	1905	North America	The United States of America	California	99.983	99.5	Georgia Institute of Technology
496	usa-SRR5811009-2008724185			1			TEA-WNA	A.Br.009 & 018	?	2008724185		SRR5811009	1905	North America	The United States of America	California	99.98	99.3	Georgia Institute of Technology
497	usa-SRR5811008-2008724186			1			TEA-WNA	A.Br.009 & 018	6,3	2008724186		SRR5811008	1905	North America	The United States of America	California	99.983	99.4	Georgia Institute of Technology
498	usa-SRR5811051-2008724191			1			TEA-WNA	A.Br.009 & 018	6,3	2008724191		SRR5811051	1905	North America	The United States of America	California	99.9804	99.3	Georgia Institute of Technology
499	usa-SRR5811052-2008724192			1			TEA-WNA	A.Br.009 & 018	6,3	2008724192		SRR5811052	1905	North America	The United States of America	California	99.9824	99.3	Georgia Institute of Technology
500	usa-SRR5811053-2008724217			1			TEA-WNA	A.Br.009 & 018	6,3	2008724217		SRR5811053	1905	North America	The United States of America	South Dakota	99.9845	99.5	Georgia Institute of Technology
501	usa-SRR5811054-2008724218			1			TEA-WNA	A.Br.009 & 018	6,3	2008724218		SRR5811054	1905	North America	The United States of America	South Dakota	99.9838	99.5	Georgia Institute of Technology
502	usa-SRR5811055-2008724219			1			TEA-WNA	A.Br.009 & 018	6,3	2008724219		SRR5811055	1905	North America	The United States of America	South Dakota	99.9845	99.6	Georgia Institute of Technology
503	usa-SRR5811056-2008724220			1			TEA-WNA	A.Br.009 & 018	6,3	2008724220		SRR5811056	1905	North America	The United States of America	South Dakota	99.9834	99.5	Georgia Institute of Technology
504	usa-SRR5811057-2008724221			1			TEA-WNA	A.Br.009 & 018	6,3	2008724221		SRR5811057	1905	North America	The United States of America	South Dakota	99.9833	99.5	Georgia Institute of Technology
505	usa-SRR5811170-2008724996			1			TEA-WNA	A.Br.009 & 018	6,3	2008724996		SRR5811170		North America	The United States of America	California	99.9813	99.4	Georgia Institute of Technology
506	usa-SRR5811115-2008725012			1			TEA-WNA	A.Br.009 & 018	?	2008725012	Bovine	SRR5811115	2012	North America	The United States of America	Colorado	99.9809	99.6	Georgia Institute of Technology
507	usa-SRR5811112-2008725013			1			TEA-WNA	A.Br.009 & 018	6,3	2008725013	Bovine	SRR5811112	2012	North America	The United States of America	Colorado	99.9838	99.6	Georgia Institute of Technology
508	usa-SRR5811113-2008725014			1			TEA-WNA	A.Br.009 & 018	6,3	2008725014	Bovine	SRR5811113	2012	North America	The United States of America	Colorado	99.9839	99.6	Georgia Institute of Technology
509	usa-SRR5811119-2008725017			1			TEA-WNA	A.Br.009 & 018	6,3	2008725017	Bovine	SRR5811119		North America	The United States of America	Oregon	99.9821	99.4	Georgia Institute of Technology
510	usa-SRR5811117-2008725020			1			TEA-WNA	A.Br.009 & 018	6,3	2008725020	Bovine	SRR5811117	2005	North America	The United States of America	Montana	99.9819	99.3	Georgia Institute of Technology
511	usa-SRR5811111-2008725080			1			TEA-WNA	A.Br.009 & 018	6,3	2008725080	Bovine	SRR5811111	1905	North America	The United States of America	California	99.9818	99.4	Georgia Institute of Technology
512	usa-SRR5811138-2008725081			1			TEA-WNA	A.Br.009 & 018	6,3	2008725081	Bovine	SRR5811138	1905	North America	The United States of America	California	99.982	99.4	Georgia Institute of Technology
513	usa-SRR5811036-2013833043			1			TEA-WNA	A.Br.009 & 018	6,3	2013833043	Bovine	SRR5811036		North America	The United States of America	California	99.9819	99.4	Georgia Institute of Technology
514	usa-SRR5811172-3000015495			1			TEA-WNA	A.Br.009 & 018	6,3	3000015495	Bovine	SRR5811172	1994	North America	The United States of America	Nebraska	99.9828	99.6	Georgia Institute of Technology
515	usa-SRR5811173-3000015496			1			TEA-WNA	A.Br.009 & 018	6,3	3000015496	Bovine	SRR5811173	1982	North America	The United States of America	New Mexico	99.9824	99.5	Georgia Institute of Technology
516	usa-SRR5811174-3000015497			1			TEA-WNA	A.Br.009 & 018	6,3	3000015497	Bovine	SRR5811174	1988	North America	The United States of America	New Mexico	99.9836	99.5	Georgia Institute of Technology
517	usa-SRR5810955-3000015498			1			TEA-WNA	A.Br.009 & 018	6,3	3000015498	Bovine	SRR5810955	1987	North America	The United States of America	Nevada	99.9826	99.5	Georgia Institute of Technology
518	usa-SRR5810960-3000015499			1			TEA-WNA	A.Br.009 & 018	6,3	3000015499	Bovine	SRR5810960	1987	North America	The United States of America	Nevada	99.9831	99.5	Georgia Institute of Technology
519	usa-SRR5811223-3000015500			1			TEA-WNA	A.Br.009 & 018	6,3	3000015500	Bovine	SRR5811223	1992	North America	The United States of America	Nevada	99.9831	99.5	Georgia Institute of Technology
520	usa-SRR5811222-3000015501			1			TEA-WNA	A.Br.009 & 018	6,3	3000015501	Bovine	SRR5811222	1992	North America	The United States of America	Nevada	99.9834	99.6	Georgia Institute of Technology
521	usa-SRR5811220-3000015503			1			TEA-WNA	A.Br.009 & 018	6,3	3000015503	Bovine	SRR5811220	1993	North America	The United States of America	South Dakota	99.985	99.5	Georgia Institute of Technology
522	usa-SRR5811227-3000015504			1			TEA-WNA	A.Br.009 & 018	6,3	3000015504	Bovine	SRR5811227	1999	North America	The United States of America	South Dakota	99.9839	99.5	Georgia Institute of Technology
523	usa-SRR5811226-3000015505			1			TEA-WNA	A.Br.009 & 018	6,3	3000015505	Sheep	SRR5811226	1982	North America	The United States of America	South Dakota	99.9827	99.4	Georgia Institute of Technology
524	usa-SRR5811134-3000015506			1			TEA-WNA	A.Br.009 & 018	6,3	3000015506	Bovine	SRR5811134	2009	North America	The United States of America	South Dakota	99.9836	99.5	Georgia Institute of Technology
525	can-SRR2968201-A0303			1			TEA-WNA	A.Br.009 & 018	6,3	A0303	Bovine	SRR2968201		North America	Canada		99.9848	99.6	Northern Arizona University
526	arg-SRR5811192-2000031004			1			V770	A.Br.054	5,1	2000031004		SRR5811192	1964	South America	Argentina	Santo Domingo	99.9823	98.8	Georgia Institute of Technology
527	usa-SRR5810983-2000031015			1			V770	A.Br.054	5,1	2000031015		SRR5810983	1957	North America	The United States of America	Mississippi	99.9815	99.1	Georgia Institute of Technology
528	pry-SRR5811149-2002721580			1			V770	A.Br.054	5,1	2002721580		SRR5811149	1986	South America	Paraguay		99.9821	99.2	Georgia Institute of Technology
529	usa-SRR2157175-V770-NP-1R			1			V770	A.Br.054	5,1	V770-NP-1R		SRR2157175	1951	North America	The United States of America	Florida	99.985	99.4	Los Alamos National Laboratory
530	deu-SRR2968190-A0081			1			V770	A.Br.054	5,1	A0081	Soil	SRR2968190	1998	Europe	Germany		99.9844	99.3	Northern Arizona University
531	zaf-SRR2968135-A0094			1			V770	A.Br.054	5,1	A0094		SRR2968135	1949	Africa	South Africa		99.9846	99.3	Northern Arizona University
532	zaf-SRR2968191-A0096			1			V770	A.Br.054	5,1	A0096		SRR2968191	1939	Africa	South Africa		99.985	99.3	Northern Arizona University
533	zaf-SRR2968192-A0097			1			V770	A.Br.054	5,1	A0097		SRR2968192	1938	Africa	South Africa		99.9829	99.3	Northern Arizona University
534	arg-SRR2968148-A1096			1			V770	A.Br.054	5,1	A1096		SRR2968148		South America	Argentina		99.9853	99.4	Northern Arizona University
535	usa-SRR2175366-BA1015			1			V770	A.Br.054	5,1	BA1015	Bovine	SRR2175366	1939	North America	The United States of America	Maryland	99.985	99.4	Los Alamos National Laboratory
536	arg-SRR2071881-BANT013			1			V770	A.Br.054	5,1	BANT013		SRR2071881	1996	South America	Argentina	Buenos Aires	99.9733	99	cBio Inc
537	usa-SRR1739961-2000031008			1			Vollum	A.Br.047	4,2	2000031008		SRR1739961		North America	The United States of America	Alabama	99.9722	98.4	Georgia Institute of Technology
538	usa-SRR5811190-2000031024			1			Vollum	A.Br.047	4,2	2000031024		SRR5811190	1974	North America	The United States of America	Washington	99.9824	99.1	Georgia Institute of Technology
539	usa-SRR5811159-2000031030			1			Vollum	A.Br.047	4,3	2000031030		SRR5811159	1957	North America	The United States of America	Texas	99.9815	99	Georgia Institute of Technology
540	usa-SRR5811162-2000031037			1			Vollum	A.Br.047	4,1	2000031037		SRR5811162	1956	North America	The United States of America	Louisiana	99.9812	99.1	Georgia Institute of Technology
541	usa-SRR5811168-2000031043			1			Vollum	A.Br.047	4,3	2000031043		SRR5811168	1962	North America	The United States of America	Mississippi	99.9795	98.9	Georgia Institute of Technology
542	usa-SRR5811216-2000031044			1			Vollum	A.Br.047	4,3	2000031044		SRR5811216	1960	North America	The United States of America	Maryland	99.9808	99	Georgia Institute of Technology
543	usa-SRR5811061-2000031049			1			Vollum	A.Br.047	4,3	2000031049		SRR5811061	1957	North America	The United States of America	North Carolina	99.9784	98.3	Georgia Institute of Technology
544	usa-SRR5811070-2000031051			1			Vollum	A.Br.047	4,3	2000031051		SRR5811070	1962	North America	The United States of America	Mississippi	99.9787	98.5	Georgia Institute of Technology
545	usa-SRR5811213-2000031054			1			Vollum	A.Br.047	4,3	2000031054		SRR5811213	1974	North America	The United States of America	Rhode Island	99.9807	98.9	Georgia Institute of Technology
546	usa-SRR5811005-2000031057			1			Vollum	A.Br.047	4,2	2000031057		SRR5811005	1957	North America	The United States of America	North Carolina	99.9805	98.8	Georgia Institute of Technology
547	usa-SRR5810953-2000031518			1			Vollum	A.Br.047	4,2	2000031518		SRR5810953	1958	North America	The United States of America	New Hampshire	99.98	98.7	Georgia Institute of Technology
548	usa-SRR5810951-2000031522			1			Vollum	A.Br.047	4,2	2000031522		SRR5810951	1958	North America	The United States of America	New Hampshire	99.9773	98.6	Georgia Institute of Technology
549	usa-SRR5811248-2000031524			1			Vollum	A.Br.047	4,3	2000031524		SRR5811248	1958	North America	The United States of America	New Hampshire	99.9769	98.3	Georgia Institute of Technology
550	usa-SRR5810991-2000031526			1			Vollum	A.Br.047	4,2	2000031526		SRR5810991	1958	North America	The United States of America	New Hampshire	99.9807	98.8	Georgia Institute of Technology
551	usa-SRR5811028-2000031709			1			Vollum	A.Br.047	4,2	2000031709		SRR5811028	1956	North America	The United States of America	Carolinas	99.98	98.7	Georgia Institute of Technology
552	usa-SRR1739969-2000031709			1			Vollum	A.Br.047	4,2	2000031709		SRR1739969	1956	North America	The United States of America	Carolinas	99.9806	98.7	Georgia Institute of Technology
553	usa-SRR5811066-2000032073			1			Vollum	A.Br.047	4,3	2000032073		SRR5811066	2001	North America	The United States of America	Texas	99.9816	99	Georgia Institute of Technology
554	usa-SRR5811099-2000032933			1			Vollum	A.Br.047	4,3	2000032933		SRR5811099	1959	North America	The United States of America	New Hampshire	99.9797	98.7	Georgia Institute of Technology
555	usa-SRR5811103-2000032958			1			Vollum	A.Br.047	4,2	2000032958		SRR5811103	1956	North America	The United States of America		99.9807	98.9	Georgia Institute of Technology
556	usa-SRR5811104-2000032960			1			Vollum	A.Br.047	4,3	2000032960		SRR5811104	1956	North America	The United States of America		99.9802	98.8	Georgia Institute of Technology
557	usa-SRR5811101-2000032964			1			Vollum	A.Br.047	4,2	2000032964		SRR5811101	1956	North America	The United States of America		99.9795	98.7	Georgia Institute of Technology
558	usa-SRR5811063-2002013074			1			Vollum	A.Br.047	4,2	2002013074		SRR5811063	1960	North America	The United States of America	South Carolina	99.9771	97.9	Georgia Institute of Technology
559	usa-SRR5810963-2002013107			1			Vollum	A.Br.047	4,3	2002013107		SRR5810963	1956	North America	The United States of America	South Carolina	99.9801	98.6	Georgia Institute of Technology
560	usa-SRR5810959-2002013109			1			Vollum	A.Br.047	4,2	2002013109		SRR5810959	1961	North America	The United States of America	South Carolina	99.981	98.9	Georgia Institute of Technology
561	usa-SRR5811050-2002013111			1			Vollum	A.Br.047	4,2	2002013111		SRR5811050	1961	North America	The United States of America	North Carolina	99.9744	97.6	Georgia Institute of Technology
562	usa-SRR5811004-2002013115			1			Vollum	A.Br.047	4,2	2002013115		SRR5811004	1961	North America	The United States of America	South Carolina	99.9819	99	Georgia Institute of Technology
563	usa-SRR5811003-2002013118			1			Vollum	A.Br.047	4,3	2002013118		SRR5811003	1956	North America	The United States of America	South Carolina	99.9792	96.4	Georgia Institute of Technology
564	usa-SRR5811000-2002013152			1			Vollum	A.Br.047	4,3	2002013152		SRR5811000	1963	North America	The United States of America	South Carolina	99.9805	98.7	Georgia Institute of Technology
565	usa-SRR5810998-2002013156			1			Vollum	A.Br.047	4,2	2002013156		SRR5810998	1964	North America	The United States of America	South Carolina	99.9789	98.6	Georgia Institute of Technology
566	usa-SRR5810997-2002013158			1			Vollum	A.Br.047	4,2	2002013158		SRR5810997	1963	North America	The United States of America	South Carolina	99.971	97.7	Georgia Institute of Technology
567	usa-SRR5811007-2002013160			1			Vollum	A.Br.047	4,3	2002013160		SRR5811007	1963	North America	The United States of America	South Carolina	99.9773	96	Georgia Institute of Technology
568	usa-SRR5811006-2002013161			1			Vollum	A.Br.047	4,3	2002013161		SRR5811006	1978	North America	The United States of America	New Hampshire	99.9806	98.9	Georgia Institute of Technology
569	usa-SRR5810966-2002013163			1			Vollum	A.Br.047	4,2	2002013163		SRR5810966	1978	North America	The United States of America	New Hampshire	99.9813	99	Georgia Institute of Technology
570	usa-SRR5810967-2002013167			1			Vollum	A.Br.047	4,3	2002013167		SRR5810967	1978	North America	The United States of America	New Hampshire	99.981	99.1	Georgia Institute of Technology
571	usa-SRR5810968-2002013168			1			Vollum	A.Br.047	4,2	2002013168		SRR5810968	1978	North America	The United States of America	New Hampshire	99.9797	98.8	Georgia Institute of Technology
572	usa-SRR5810969-2002013171			1			Vollum	A.Br.047	4,2	2002013171		SRR5810969	1978	North America	The United States of America	New Hampshire	99.9824	99.1	Georgia Institute of Technology
573	usa-SRR5810970-2002013176			1			Vollum	A.Br.047	4,2	2002013176		SRR5810970	1978	North America	The United States of America	New Hampshire	99.977	98.6	Georgia Institute of Technology
574	usa-SRR5810971-2002013177			1			Vollum	A.Br.047	4,2	2002013177		SRR5810971	1978	North America	The United States of America	New Hampshire	99.9803	98.8	Georgia Institute of Technology
575	usa-SRR5810972-2002013179			1			Vollum	A.Br.047	4,2	2002013179		SRR5810972	1978	North America	The United States of America	New Hampshire	99.9783	98.6	Georgia Institute of Technology
576	usa-SRR5810973-2002013185			1			Vollum	A.Br.047	4,2	2002013185		SRR5810973	1978	North America	The United States of America	New Hampshire	99.9802	98.9	Georgia Institute of Technology
577	usa-SRR5810964-2002013190			1			Vollum	A.Br.047	4,2	2002013190		SRR5810964	1974	North America	The United States of America	Massachusetts	99.9786	98.6	Georgia Institute of Technology
578	usa-SRR5810965-2002013192			1			Vollum	A.Br.047	4,2	2002013192		SRR5810965	1974	North America	The United States of America	Massachusetts	99.9818	98.6	Georgia Institute of Technology
579	usa-SRR5811078-2002013193			1			Vollum	A.Br.047	4,1	2002013193		SRR5811078	1974	North America	The United States of America	Washington	99.9814	99.2	Georgia Institute of Technology
580	usa-SRR5811077-2002013194			1			Vollum	A.Br.047	4,2	2002013194		SRR5811077	1975	North America	The United States of America	Washington	99.9808	98.7	Georgia Institute of Technology
581	usa-SRR5811081-2002721536			1			Vollum	A.Br.047	4,2	2002721536	Environment	SRR5811081	1974	North America	The United States of America	Washington	99.9792	98.3	Georgia Institute of Technology
582	usa-SRR5811083-2002721543			1			Vollum	A.Br.047	4,2	2002721543	Environment	SRR5811083	1974	North America	The United States of America	Pennsylvania	99.9806	98.5	Georgia Institute of Technology
583	usa-SRR5811086-2002721544			1			Vollum	A.Br.047	4,2	2002721544	Environment	SRR5811086	1974	North America	The United States of America	Washington	99.9794	98.9	Georgia Institute of Technology
584	usa-SRR5811041-2002721549			1			Vollum	A.Br.047	4,2	2002721549	Environment	SRR5811041	1974	North America	The United States of America	Massachusetts	99.982	98.8	Georgia Institute of Technology
585	usa-SRR5811042-2002721550			1			Vollum	A.Br.047	4,2	2002721550	Environment	SRR5811042	1974	North America	The United States of America	Washington	99.9831	99.1	Georgia Institute of Technology
586	usa-SRR5811039-2002721552			1			Vollum	A.Br.047	4,2	2002721552	Environment	SRR5811039	1974	North America	The United States of America	Rhode Island	99.9783	98.4	Georgia Institute of Technology
587	usa-SRR5811040-2002721553			1			Vollum	A.Br.047	4,2	2002721553	Puma	SRR5811040	1974	North America	The United States of America	Washington	99.9762	96.9	Georgia Institute of Technology
588	usa-SRR5811045-2002721556			1			Vollum	A.Br.047	4,2	2002721556		SRR5811045	1988	North America	The United States of America	Texas	99.9796	99.1	Georgia Institute of Technology
589	usa-SRR5811046-2002721558			1			Vollum	A.Br.047	4,2	2002721558		SRR5811046	1987	North America	The United States of America	North Carolina	99.9808	98.8	Georgia Institute of Technology
590	usa-SRR5811043-2002721559			1			Vollum	A.Br.047	4,2	2002721559		SRR5811043	1987	North America	The United States of America	North Carolina	99.982	99.1	Georgia Institute of Technology
591	usa-SRR5811044-2002721561			1			Vollum	A.Br.047	4,2	2002721561		SRR5811044	1987	North America	The United States of America	North Carolina	99.982	99.1	Georgia Institute of Technology
592	usa-SRR5811048-2002721562			1			Vollum	A.Br.047	4,2	2002721562		SRR5811048	1988	North America	The United States of America	North Carolina	99.9819	99.1	Georgia Institute of Technology
593	usa-SRR5811049-2002721564			1			Vollum	A.Br.047	4,2	2002721564		SRR5811049	1987	North America	The United States of America	North Carolina	99.9815	99.1	Georgia Institute of Technology
594	usa-SRR5811147-2002721568			1			Vollum	A.Br.047	4,3	2002721568	Environment	SRR5811147	1978	North America	The United States of America	New Hampshire	99.9807	98.9	Georgia Institute of Technology
595	usa-SRR5811146-2002721573			1			Vollum	A.Br.047	4,2	2002721573		SRR5811146	1988	North America	The United States of America	Texas	99.9827	99.1	Georgia Institute of Technology
596	usa-SRR5811145-2002721574			1			Vollum	A.Br.047	4,2	2002721574		SRR5811145	1988	North America	The United States of America	Texas	99.9809	98.9	Georgia Institute of Technology
597	usa-SRR5811152-2002721575			1			Vollum	A.Br.047	4,2	2002721575		SRR5811152	1988	North America	The United States of America	Texas	99.9824	99.1	Georgia Institute of Technology
598	usa-SRR5811127-2002734044			1			Vollum	A.Br.047	4,2	2002734044	Environment	SRR5811127	1976	North America	The United States of America	New Jersey	99.9815	99.1	Georgia Institute of Technology
599	gbr-SRR5811120-2002734049			1			Vollum	A.Br.047	4,2	2002734049	Environment	SRR5811120	1975	Europe	The United Kingdom		99.9819	99.1	Georgia Institute of Technology
600	usa-SRR5811122-2002734062			1			Vollum	A.Br.047	4,3	2002734062	Environment	SRR5811122	1978	North America	The United States of America	North Carolina	99.9817	99.1	Georgia Institute of Technology
601	usa-SRR5811128-2002734066			1			Vollum	A.Br.047	4,2	2002734066	Environment	SRR5811128	1978	North America	The United States of America	North Carolina	99.9813	99	Georgia Institute of Technology
602	usa-SRR5811129-2002734067			1			Vollum	A.Br.047	4,2	2002734067	Environment	SRR5811129	1978	North America	The United States of America	North Carolina	99.9823	99.1	Georgia Institute of Technology
603	usa-SRR5811233-2002734068			1			Vollum	A.Br.047	4,2	2002734068	Environment	SRR5811233	1978	North America	The United States of America	North Carolina	99.9824	99.2	Georgia Institute of Technology
604	usa-SRR5811232-2002734070			1			Vollum	A.Br.047	4,3	2002734070	Environment	SRR5811232	1978	North America	The United States of America	New Hampshire	99.981	99	Georgia Institute of Technology
605	usa-SRR5811235-2002734071			1			Vollum	A.Br.047	4,3	2002734071	Environment	SRR5811235	1978	North America	The United States of America	North Carolina	99.9811	99	Georgia Institute of Technology
606	usa-SRR5811234-2002734072			1			Vollum	A.Br.047	4,2	2002734072	Goat	SRR5811234	1978	North America	The United States of America	New Hampshire	99.9793	98.9	Georgia Institute of Technology
607	usa-SRR5811228-2002734075			1			Vollum	A.Br.047	4,2	2002734075	Environment	SRR5811228	1978	North America	The United States of America	North Carolina	99.9799	99	Georgia Institute of Technology
608	usa-SRR5811231-2002734076			1			Vollum	A.Br.047	4,1	2002734076	Environment	SRR5811231	1978	North America	The United States of America	North Carolina	99.9821	99.1	Georgia Institute of Technology
609	usa-SRR5811230-2002734078			1			Vollum	A.Br.047	4,2	2002734078	Goat	SRR5811230	1978	North America	The United States of America	New Hampshire	99.9785	99.1	Georgia Institute of Technology
610	usa-SRR5811225-2002734080			1			Vollum	A.Br.047	4,2	2002734080	Environment	SRR5811225	1976	North America	The United States of America	New Jersey	99.9752	98.9	Georgia Institute of Technology
611	usa-SRR5811224-2002734081			1			Vollum	A.Br.047	4,2	2002734081	Environment	SRR5811224	1976	North America	The United States of America	New Jersey	99.9813	98.8	Georgia Institute of Technology
612	usa-SRR5811185-2002734082			1			Vollum	A.Br.047	4,2	2002734082	Environment	SRR5811185	1976	North America	The United States of America	New Jersey	99.981	98.8	Georgia Institute of Technology
613	usa-SRR5811184-2002734086			1			Vollum	A.Br.047	4,1	2002734086	Environment	SRR5811184	1976	North America	The United States of America	New Jersey	99.9815	99.3	Georgia Institute of Technology
614	usa-SRR5811181-2002734088			1			Vollum	A.Br.047	4,3	2002734088	Environment	SRR5811181	1976	North America	The United States of America	New Jersey	99.9821	98.9	Georgia Institute of Technology
615	usa-SRR5811182-2002734090			1			Vollum	A.Br.047	4,3	2002734090	Environment	SRR5811182	1976	North America	The United States of America	California	99.9805	98.6	Georgia Institute of Technology
616	usa-SRR5811177-2002734101			1			Vollum	A.Br.047	4,2	2002734101	Environment	SRR5811177	1976	North America	The United States of America	New Jersey	99.974	98.5	Georgia Institute of Technology
617	usa-SRR5811178-2002734143			1			Vollum	A.Br.047	4,1	2002734143	Environment	SRR5811178	1978	North America	The United States of America	North Carolina	99.9818	99.2	Georgia Institute of Technology
618	usa-SRR5811023-2002734146			1			Vollum	A.Br.047	4,3	2002734146	Environment	SRR5811023	1978	North America	The United States of America	North Carolina	99.9799	98.6	Georgia Institute of Technology
619	usa-SRR5811022-2002734152			1			Vollum	A.Br.047	4,2	2002734152	Environment	SRR5811022	1978	North America	The United States of America	North Carolina	99.9807	98.9	Georgia Institute of Technology
620	usa-SRR5811021-2002734156			1			Vollum	A.Br.047	4,1	2002734156	Environment	SRR5811021	1978	North America	The United States of America	North Carolina	99.9816	99.1	Georgia Institute of Technology
621	usa-SRR5811020-2002734162			1			Vollum	A.Br.047	4,3	2002734162	Environment	SRR5811020	1978	North America	The United States of America	North Carolina	99.9807	98.6	Georgia Institute of Technology
622	usa-SRR5811019-2002734163			1			Vollum	A.Br.047	4,3	2002734163	Environment	SRR5811019	1978	North America	The United States of America	North Carolina	99.9809	99	Georgia Institute of Technology
623	usa-SRR5811017-2002734183			1			Vollum	A.Br.047	4,2	2002734183	Environment	SRR5811017	1978	North America	The United States of America	North Carolina	99.9815	99	Georgia Institute of Technology
624	usa-SRR5811016-2002734186			1			Vollum	A.Br.047	4,2	2002734186	Environment	SRR5811016	1978	North America	The United States of America	North Carolina	99.9774	98.8	Georgia Institute of Technology
625	usa-SRR5811015-2002734193			1			Vollum	A.Br.047	4,3	2002734193	Environment	SRR5811015	1978	North America	The United States of America	North Carolina	99.9813	98.9	Georgia Institute of Technology
626	usa-SRR5811014-2002734195			1			Vollum	A.Br.047	4,1	2002734195	Environment	SRR5811014	1978	North America	The United States of America	North Carolina	99.983	99	Georgia Institute of Technology
627	usa-SRR5811203-2002734197			1			Vollum	A.Br.047	4,2	2002734197	Environment	SRR5811203	1978	North America	The United States of America	North Carolina	99.982	99.1	Georgia Institute of Technology
628	usa-SRR5811204-2002734213			1			Vollum	A.Br.047	4,1	2002734213	Environment	SRR5811204	1978	North America	The United States of America	North Carolina	99.983	99.1	Georgia Institute of Technology
629	usa-SRR5811205-2002734235			1			Vollum	A.Br.047	4,2	2002734235	Environment	SRR5811205	1978	North America	The United States of America	North Carolina	99.9805	98.9	Georgia Institute of Technology
630	usa-SRR5811206-2002734240			1			Vollum	A.Br.047	4,3	2002734240	Environment	SRR5811206	1978	North America	The United States of America	North Carolina	99.982	99.1	Georgia Institute of Technology
631	usa-SRR5811208-2002734251			1			Vollum	A.Br.047	4,3	2002734251	Environment	SRR5811208	1976	North America	The United States of America	California	99.9802	97.5	Georgia Institute of Technology
632	usa-SRR5811209-2002734283			1			Vollum	A.Br.047	4,2	2002734283	Environment	SRR5811209	1976	North America	The United States of America	New York	99.9792	98.2	Georgia Institute of Technology
633	usa-SRR5811199-2002734582			1			Vollum	A.Br.047	4,3	2002734582	Barbary sheep	SRR5811199	1905	North America	The United States of America	Texas	99.9816	99	Georgia Institute of Technology
634	usa-SRR5811200-2002734583			1			Vollum	A.Br.047	4,3	2002734583	Barbary sheep	SRR5811200	1905	North America	The United States of America	Texas	99.9811	99	Georgia Institute of Technology
635	usa-SRR5811201-2002734584			1			Vollum	A.Br.047	4,3	2002734584	Barbary sheep	SRR5811201	1905	North America	The United States of America	Texas	99.9806	99	Georgia Institute of Technology
636	usa-SRR5811202-2002734585			1			Vollum	A.Br.047	4,3	2002734585	Barbary sheep	SRR5811202	1905	North America	The United States of America	Texas	99.982	99	Georgia Institute of Technology
637	usa-SRR5810977-2008724145			1			Vollum	A.Br.047	4,3	2008724145	Goat	SRR5810977	2008	North America	The United States of America	Texas	99.9817	99	Georgia Institute of Technology
638	usa-SRR5811221-3000015502			1			Vollum	A.Br.047	4,3	3000015502	Sheep	SRR5811221	1996	North America	The United States of America	Oklahoma	99.9821	98.9	Georgia Institute of Technology
639	usa-SRR5810954- 2000031519			1			Vollum	A.Br.047	4.2	2000031519		SRR5810954	1958	North America	The United States of America	New Hampshire	99.9798	98.5	Georgia Institute of Technology
640	nor-SRR2968161-A0363			1			Vollum	A.Br.047	4,3	A0363	Bovine	SRR2968161		Europe	Norway		99.9805	99.1	Northern Arizona University
641	irl-SRR2968162-A0380			1			Vollum	A.Br.047	4,2	A0380	Wool	SRR2968162		Europe	Ireland		99.9814	99.1	Northern Arizona University
642	idn-SRR2968166-A0464			1			Vollum	A.Br.047	6,1	A0464		SRR2968166		Asia	Indonesia		99.9769	98.8	Northern Arizona University
643	chn-SRR2968173-A0615			1			Vollum	A.Br.047	4,1	A0615		SRR2968173	1981	Asia	China		99.9827	99.2	Northern Arizona University
644	ind-SRR6037789-Ba_COVASU			1			Vollum	A.Br.047	4,2	Ba_COVASU		SRR6037789	2017	Asia	India	Maharashtra	99.98	98.8	College of Veterinary & Animal Sciences; MAFSU; Udgir
645	bul-SRR10382374-BUL-32-3180			1			TEA-Pasteur	A.Br.127	6.1	BUL-32-3180		SRR10382374	1960-80	Europe	Bulgaria	Silistra	99.9857	99.7	Bundeswehr Institute of Microbiology
646	bul-SRR10382375-BUL-31-3179			1			TEA-Pasteur	A.Br.127	6.1	BUL-31-3179		SRR10382375	1960-80	Europe	Bulgaria		99.9867	99.7	Bundeswehr Institute of Microbiology
647	bul-SRR10382376-BUL-28-3177			1			TEA-Pasteur	A.Br.127	6.1	BUL-28-3177		SRR10382376	1960-80	Europe	Bulgaria		99.9868	99.7	Bundeswehr Institute of Microbiology
648	bul-SRR10382406-BUL-40-3188			1			TEA-Tsiankovskii	A.Br.105	6,1	BUL-40-3188		SRR10382406	1960-80	Europe	Bulgaria	Sofia	99.9865	99.5	Bundeswehr Institute of Microbiology
649	deu-SRR10382398-A087			1			TEA-Pasteur	A.Br.127	6.1	A087		SRR10382398	1951	Europe	Germany	Giessen	99.986	99.7	Bundeswehr Institute of Microbiology
650	deu-SRR10382402-A028			1			TEA-Pasteur	A.Br.127	6.1	A028		SRR10382402	1952	Europe	Germany	Giessen	99.9867	99.7	Bundeswehr Institute of Microbiology
651	eth-SRR1285612-A0897			1			TEA-Heroin	A.Br.161	6,1	A0897	Donkey	SRR1285612	2000	Africa	Ethiopia	Kombolcha, South Wello	99.9841	99.7	Northern Arizona University
652	grc-CP012519-Larissa			1			TEA-Tsiankovskii	A.Br.105	6,1	Larissa	Sheep	CP012519	2012	Europe	Greece		99.9914	99.8	Bundeswehr Institute of Microbiology
653	iran-SRR10382397-str3016			1			TEA-Heroin	A.Br.161	6,1	str3016	Cattle	SRR10382397	1936	Asia	Iran		99.9867	99.7	Bundeswehr Institute of Microbiology
654	gbr-SRR1999678-A4591					1	TEA-Heroin	A.Br.161	6,1	A4591	Human-Patient no. P13	SRR1999678	2010	Europe	England	London	99.9867	99.7	Northern Arizona University
655	gbr-SRR1999689-A4601					1	TEA-Heroin	A.Br.161	6,1	A4601	Human-Patient no. P18	SRR1999689	2010	Europe	England	London	99.9858	99.7	Northern Arizona University
656	gbr-SRR1999690-A4602					1	TEA-Heroin	A.Br.161	6,1	A4602	Human-Patient no. P18	SRR1999690	2010	Europe	England	London	99.9861	99.7	Northern Arizona University
657	gbr-SRR1999703-A4614					1	TEA-Heroin	A.Br.161	6,1	A4614	Human-Patient no. P23	SRR1999703	2010	Europe	England	Maidstone	99.9853	99.7	Northern Arizona University
658	gbr-SRR1999704-A4615					1	TEA-Heroin	A.Br.161	6,1	A4615	Human-Patient no. P23	SRR1999704	2010	Europe	England	Maidstone	99.9862	99.7	Northern Arizona University
659	sco-SRR1999669-A4572					1	TEA-Heroin	A.Br.161	6,1	A4572	Human-Patient no. P1	SRR1999669	2009	Europe	Scotland	Glasgow	99.9864	99.7	Northern Arizona University
660	sco-SRR1999692-A4573					1	TEA-Heroin	A.Br.161	6,1	A4573	Human-Patient no. P2	SRR1999692	2009	Europe	Scotland	Glasgow	99.9861	99.7	Northern Arizona University
661	sco-SRR1999713-A4574					1	TEA-Heroin	A.Br.161	6,1	A4574	Human-Patient no. P3	SRR1999713	2009	Europe	Scotland	Glasgow	99.9867	99.7	Northern Arizona University
662	sco-SRR1999720-A4575					1	TEA-Heroin	A.Br.161	6,1	A4575	Human-Patient no. P4	SRR1999720	2009	Europe	Scotland	Glasgow	99.9642	99.7	Northern Arizona University
663	sco-SRR1999721-A4576					1	TEA-Heroin	A.Br.161	6,1	A4576	Human-Patient no. P5	SRR1999721	2010	Europe	Scotland	Dundee	99.9865	99.7	Northern Arizona University
664	sco-SRR1999722-A4577					1	TEA-Heroin	A.Br.161	6,1	A4577	Human-Patient no. P6	SRR1999722	2010	Europe	Scotland	Glasgow	99.9863	99.7	Northern Arizona University
665	sco-SRR1999723-A4578					1	TEA-Heroin	A.Br.161	6,1	A4578	Human-Patient no. P6	SRR1999723	2010	Europe	Scotland	Glasgow	99.9857	99.7	Northern Arizona University
666	sco-SRR1999724-A4579					1	TEA-Heroin	A.Br.161	6,1	A4579	Human-Patient no. P7	SRR1999724	2010	Europe	Scotland	Kirkcaldy	99.9867	99.7	Northern Arizona University
667	sco-SRR1999725-A4580					1	TEA-Heroin	A.Br.161	6,1	A4580	Human-Patient no. P7	SRR1999725	2010	Europe	Scotland	Kirkcaldy	99.9853	99.7	Northern Arizona University
668	sco-SRR1999726-A4581					1	TEA-Heroin	A.Br.161	6,1	A4581	Human-Patient no. P8	SRR1999726	2010	Europe	Scotland	Dundee	99.9861	99.7	Northern Arizona University
669	sco-SRR1999727-A4582					1	TEA-Heroin	A.Br.161	6,1	A4582	Human-Patient no. P9	SRR1999727	2010	Europe	Scotland	Glasgow	99.9861	99.7	Northern Arizona University
670	sco-SRR1999670-A4583					1	TEA-Heroin	A.Br.161	6,1	A4583	Human-Patient no. P10	SRR1999670	2010	Europe	Scotland	Kilmarnock	99.9861	99.7	Northern Arizona University
671	sco-SRR1999671-A4584					1	TEA-Heroin	A.Br.161	6,1	A4584	Human-Patient no. P10	SRR1999671	2010	Europe	Scotland	Kilmarnock	99.9864	99.7	Northern Arizona University
672	sco-SRR1999672-A4585					1	TEA-Heroin	A.Br.161	6,1	A4585	Human-Patient no. P10	SRR1999672	2010	Europe	Scotland	Kilmarnock	99.9863	99.7	Northern Arizona University
673	sco-SRR1999673-A4586					1	TEA-Heroin	A.Br.161	6,1	A4586	Human-Patient no. P10	SRR1999673	2010	Europe	Scotland	Kilmarnock	99.9862	99.7	Northern Arizona University
674	sco-SRR1999674-A4587					1	TEA-Heroin	A.Br.161	6,1	A4587	Human-Patient no. P11	SRR1999674	2010	Europe	Scotland	Glasgow	99.9857	99.7	Northern Arizona University
675	sco-SRR1999675-A4588					1	TEA-Heroin	A.Br.161	6,1	A4588	Human-Patient no. P12	SRR1999675	2010	Europe	Scotland	Glasgow	99.9851	99.7	Northern Arizona University
676	sco-SRR1999676-A4589					1	TEA-Heroin	A.Br.161	6,1	A4589	Human-Patient no. P12	SRR1999676	2010	Europe	Scotland	Glasgow	99.9861	99.7	Northern Arizona University
677	sco-SRR1999677-A4590					1	TEA-Heroin	A.Br.161	6,1	A4590	Human-Patient no. P12	SRR1999677	2010	Europe	Scotland	Glasgow	99.9856	99.7	Northern Arizona University
678	sco-SRR1999679-A4592					1	TEA-Heroin	A.Br.161	6,1	A4592	Human-Patient no. P14	SRR1999679	2010	Europe	Scotland	Glasgow	99.9858	99.7	Northern Arizona University
679	sco-SRR1999680-A4594					1	TEA-Heroin	A.Br.161	6,1	A4594	Human-Patient no. P14	SRR1999680	2010	Europe	Scotland	Glasgow	99.9858	99.7	Northern Arizona University
680	sco-SRR1999681-A4595					1	TEA-Heroin	A.Br.161	6,1	A4595	Human-Patient no. P14	SRR1999681	2010	Europe	Scotland	Glasgow	99.9856	99.7	Northern Arizona University
681	sco-SRR1999682-A4593					1	TEA-Heroin	A.Br.161	6,1	A4593	Human-Patient no. P15	SRR1999682	2010	Europe	Scotland	Glasgow	99.9865	99.7	Northern Arizona University
682	sco-SRR1999683-A4596					1	TEA-Heroin	A.Br.161	6,1	A4596	Human-Patient no. P16	SRR1999683	2010	Europe	Scotland	Fife	99.9859	99.7	Northern Arizona University
683	sco-SRR1999684-A4597					1	TEA-Heroin	A.Br.161	6,1	A4597	Human-Patient no. P16	SRR1999684	2010	Europe	Scotland	Fife	99.9853	99.7	Northern Arizona University
684	sco-SRR1999685-A4598					1	TEA-Heroin	A.Br.161	6,1	A4598	Human-Patient no. P16	SRR1999685	2010	Europe	Scotland	Fife	99.9865	99.7	Northern Arizona University
685	sco-SRR1999687-A4600					1	TEA-Heroin	A.Br.161	6,1	A4600	Human-Patient no. P17	SRR1999687	2010	Europe	Scotland	Dumfries	99.9856	99.7	Northern Arizona University
686	sco-SRR1999688-A4618					1	TEA-Heroin	A.Br.161	6,1	A4618	Human-Patient no. P17	SRR1999688	2010	Europe	Scotland	Dumfries	99.9858	99.7	Northern Arizona University
687	sco-SRR1999691-A4603					1	TEA-Heroin	A.Br.161	6,1	A4603	Human-Patient no. P19	SRR1999691	2010	Europe	Scotland	Dumfries	99.9858	99.7	Northern Arizona University
688	sco-SRR1999693-A4604					1	TEA-Heroin	A.Br.161	6,1	A4604	Human-Patient no. P20	SRR1999693	2010	Europe	Scotland	Edinburgh	99.9864	99.7	Northern Arizona University
689	sco-SRR1999694-A4605					1	TEA-Heroin	A.Br.161	6,1	A4605	Human-Patient no. P20	SRR1999694	2010	Europe	Scotland	Edinburgh	99.9847	99.7	Northern Arizona University
690	sco-SRR1999695-A4606					1	TEA-Heroin	A.Br.161	6,1	A4606	Human-Patient no. P21	SRR1999695	2010	Europe	Scotland	Glasgow	99.9856	99.7	Northern Arizona University
691	sco-SRR1999696-A4607					1	TEA-Heroin	A.Br.161	6,1	A4607	Human-Patient no. P22	SRR1999696	2010	Europe	Scotland	Glasgow	99.9861	99.7	Northern Arizona University
692	sco-SRR1999697-A4608					1	TEA-Heroin	A.Br.161	6,1	A4608	Human-Patient no. P22	SRR1999697	2010	Europe	Scotland	Glasgow	99.985	99.7	Northern Arizona University
693	sco-SRR1999698-A4609					1	TEA-Heroin	A.Br.161	6,1	A4609	Human-Patient no. P22	SRR1999698	2010	Europe	Scotland	Glasgow	99.9855	99.7	Northern Arizona University
694	sco-SRR1999700-A4611					1	TEA-Heroin	A.Br.161	6,1	A4611	Human-Patient no. P22	SRR1999700	2010	Europe	Scotland	Glasgow	99.9857	99.7	Northern Arizona University
695	sco-SRR1999701-A4612					1	TEA-Heroin	A.Br.161	6,1	A4612	Human-Patient no. P22	SRR1999701	2010	Europe	Scotland	Glasgow	99.9865	99.7	Northern Arizona University
696	sco-SRR1999702-A4613					1	TEA-Heroin	A.Br.161	6,1	A4613	Human-Patient no. P22	SRR1999702	2010	Europe	Scotland	Glasgow	99.9863	99.7	Northern Arizona University
697	sco-SRR1999705-A4616					1	TEA-Heroin	A.Br.161	6,1	A4616	Human-Patient no. P24	SRR1999705	2010	Europe	Scotland	Livingston	99.9862	99.7	Northern Arizona University
698	sco-SRR1999706-A4617					1	TEA-Heroin	A.Br.161	6,1	A4617	Human-Patient no. P25	SRR1999706	2010	Europe	Scotland	Paisley	99.9864	99.7	Northern Arizona University
699	sco-SRR1999711-A4623					1	TEA-Heroin	A.Br.161	6,1	A4623	Human-Patient no. P28	SRR1999711	2013	Europe	Scotland	Glasgow	99.9862	99.6	Northern Arizona University
700	dnk-SRR1999716-A4566					1	TEA-Heroin	A.Br.161	6,1	A4566	Human-Patient no. P32	SRR1999716	2012	Europe	Denmark	Copenhagen	99.9852	99.6	Northern Arizona University
701	dnk-SRR1999717-A4567					1	TEA-Heroin	A.Br.161	6,1	A4567	Human-Patient no. P33	SRR1999717	2012	Europe	Denmark	Copenhagen	99.9861	99.6	Northern Arizona University
702	gbr-SRR1999707-A4619					1	TEA-Heroin	A.Br.161	6,1	A4619	Human-Patient no. P26	SRR1999707	2012	Europe	England	Blackpool	99.9852	99.6	Northern Arizona University
703	gbr-SRR1999708-A4620					1	TEA-Heroin	A.Br.161	6,1	A4620	Human-Patient no. P26	SRR1999708	2012	Europe	England	Blackpool	99.9854	99.6	Northern Arizona University
704	gbr-SRR1999709-A4621					1	TEA-Heroin	A.Br.161	6,1	A4621	Human-Patient no. P27	SRR1999709	2013	Europe	England	Gorleston	99.9847	99.6	Northern Arizona University
705	gbr-SRR1999710-A4622					1	TEA-Heroin	A.Br.161	6,1	A4622	Human-Patient no. P27	SRR1999710	2013	Europe	England	Gorleston	99.9847	99.6	Northern Arizona University
706	gbr-SRR1999712-A4624					1	TEA-Heroin	A.Br.161	6,1	A4624	Human-Patient no. P29	SRR1999712	2012	Europe	England	Blackpool	99.986	99.6	Northern Arizona University
707	deu-SRR1999714-A4564					1	TEA-Heroin	A.Br.161	6,1	A4564	Human-Patient no. P30	SRR1999714	2009	Europe	Germany	Aachen	99.9861	99.7	Northern Arizona University
708	deu-SRR1999715-A4565					1	TEA-Heroin	A.Br.161	6,1	A4565	Human-Patient no. P31	SRR1999715	2010	Europe	Germany	Aachen	99.9858	99.7	Northern Arizona University
709	deu-SRR1999719-A4571					1	TEA-Heroin	A.Br.161	6,1	A4571	Human-Patient no. P37	SRR1999719	2012	Europe	Germany	Regensburg	99.986	99.6	Northern Arizona University
710	nor-SRR1999718-A4568					1	TEA-Heroin	A.Br.161	6,1	A4568	Human-Patient no. P34	SRR1999718	2000	Europe	Norway	Oslo	99.9857	99.6	Northern Arizona University
711	deu-BF-1*				1		Clade B	B.Br.004		BF-1	Cattle	NZ_CP047131	2009	Europe	Germany	Bavarian Alps region	99.9598	97.9	Bundeswehr Institute of Microbiology	B.Br.CNEVA	Outbreak 1
712	deu-09RA5721				1		Clade B	B.Br.005		09RA5721	Cattle	SRR12435852	2009	Europe	Germany	Bavarian Alps region	99.9594	97.9	Friedrich-Loeffler-Institut	B.Br.CNEVA	Outbreak 1 (LGL Oberschleißheim 09-0052657-001-01)
713	deu-12RA1945				1		Ames	A.Br.081	5.2	12RA1945	cow 1 - Lymph node	SRR12435851	2012	Europe	Germany	Stendal	99.9942	99.8	Friedrich-Loeffler-Institut	A.Br.001/002	Outbreak 2
714	deu-12RA1949				1		Ames	A.Br.081	5.2	12RA1949	cow 2 - spleen	SRR12435840	2012	Europe	Germany	Stendal	99.9942	99.8	Friedrich-Loeffler-Institut	A.Br.001/002	Outbreak 2
715	deu-12RA1944				1		Ames	A.Br.081	5.2	12RA1944	cow 1 - blood	SRR12435829	2012	Europe	Germany	Stendal	99.9939	99.7	Friedrich-Loeffler-Institut	A.Br.001/002	Outbreak 2 (LAV Stendal)
	deu-Stendal1*				1		Ames	A.Br.081	5.2	Stendal 1	cow 1 - blood	CP014177 (pXO1), CP014178 (pXO2), and CP014179 (chromosome).		Europe	Germany	Stendal	99.9952	99.5	Bundeswehr Institute of Microbiology	A.Br.001/002	Outbreak 2 (LAV Stendal)
716§	deu-14RA5914				1		Ames	A.Br.081	5.2	14RA5914	cow - spleen	SRR12435818	2014	Europe	Germany	Dobichau	99.9857	99.2	Friedrich-Loeffler-Institut	A.Br.001/002	Outbreak 3 (LAV Stendal)
	deu-14RA5914 Dobichau*				1		Ames	A.Br.081	5.2	14RA5914 Dobichau	cow - spleen	CP023002 (pX01), CP023003 (pX02), and CP023001 (chromosome)		Europe	Germany	Dobichau	99.9923	99.7	Friedrich-Loeffler-Institut	A.Br.001/002	Outbreak 3 (LAV Stendal)
717	deu-14RA5915				1		Ames	A.Br.081	5.2	14RA5915	cow - kidney	SRR12435815	2014	Europe	Germany	Dobichau	99.9933	99.7	Friedrich-Loeffler-Institut	A.Br.001/002	Outbreak 3 (LAV Stendal)
718	deu-14RA5916				1		Ames	A.Br.081	5.2	14RA5916	cow - synovia	SRR12435814	2014	Europe	Germany	Dobichau	99.9792	99.8	Friedrich-Loeffler-Institut	A.Br.001/002	Outbreak 3 (LAV Stendal)
719	ita-BA0002				1		TEA	A.Br.144	6.1	BA0002	Sheep	SRR12435813	1993	Europe	Italy	Apulia	99.9576	99.6	Instituto Zooprofilattico Sperimentale della Puglia e Basilicata	A.Br 011/009
720	ita-BA0004				1		TEA	A.Br.137	6.1	BA0004	Goat	SRR12435812	1993	Europe	Italy	Apulia	99.9688	99.6	Instituto Zooprofilattico Sperimentale della Puglia e Basilicata	A.Br 011/009
721	ita-BA0008				1		TEA-Pasteur	A.Br.127	6.1	BA0008	Sheep	SRR12435811	1997	Europe	Italy	Sicily	99.9827	99.6	Instituto Zooprofilattico Sperimentale della Puglia e Basilicata	A.Br 008/011
722	ita-BA0019				1		TEA	A.Br.144	6.1	BA0019	Cattle	SRR12435850	1999	Europe	Italy	Basilicata	99.9864	99.6	Instituto Zooprofilattico Sperimentale della Puglia e Basilicata	A.Br 011/009
723	ita-BA0022				1		TEA	A.Br.144	6.1	BA0022	Sheep	SRR12435849	1984	Europe	Italy	Apulia	99.9693	98.3	Instituto Zooprofilattico Sperimentale della Puglia e Basilicata	A.Br 011/009
724	ita-BA0039				1		TEA	A.Br.140	6.1	BA0039	Cattle	SRR12435848	1972	Europe	Italy	Apulia	99.9852	99.3	Instituto Zooprofilattico Sperimentale della Puglia e Basilicata	A.Br 011/009
725	ita-BA0040				1		TEA	A.Br.144	6.1	BA0040	Cattle	SRR12435847	1984	Europe	Italy	Basilicata	99.9842	98.9	Instituto Zooprofilattico Sperimentale della Puglia e Basilicata	A.Br 011/009
726	ita-BA0041				1		TEA	A.Br.144	6.1	BA0041	Cattle	SRR12435846	1984	Europe	Italy	Apulia	99.9713	99.5	Instituto Zooprofilattico Sperimentale della Puglia e Basilicata	A.Br 011/009
727	ita-BA0042				1		TEA	A.Br.137	6.1	BA0042	horse	SRR12435845	1984	Europe	Italy	Apulia	99.9857	99.1	Instituto Zooprofilattico Sperimentale della Puglia e Basilicata	A.Br 011/009
728	ita-BA0045				1		TEA	A.Br.140	6.1	BA0045	Sheep	SRR12435844	2000	Europe	Italy	Apulia	99.9859	99.6	Instituto Zooprofilattico Sperimentale della Puglia e Basilicata	A.Br 011/009
729	ita-BA0048				1		TEA	-		BA0048	Cattle	SRR12435843	2000	Europe	Italy	Sardinia	99.9855	96.6	Instituto Zooprofilattico Sperimentale della Puglia e Basilicata	A.Br 011/009
730	ita-BA0050				1		Ancient A	A.Br.34	3.1	BA0050	Cattle	SRR12435842	1995	Europe	Italy	Veneto	99.9795	98.9	Instituto Zooprofilattico Sperimentale della Puglia e Basilicata	A.Br 005/006
731	ita-BA0052				1		TEA	A.Br.140	6.1	BA0052	Sheep	SRR12435841	1999	Europe	Italy	Lazio	99.9851	99.6	Instituto Zooprofilattico Sperimentale della Puglia e Basilicata	A.Br 011/009
732	ita-BA0053				1		TEA	A.Br.140	6.1	BA0053	Cattle	SRR12435839	1999	Europe	Italy	Tuscany	99.9854	97.8	Instituto Zooprofilattico Sperimentale della Puglia e Basilicata	A.Br 011/009
733	ita-BA0058				1		TEA	A.Br.140	6.1	BA0058	Sheep	SRR12435838	2001	Europe	Italy	Apulia	99.986	99.4	Instituto Zooprofilattico Sperimentale della Puglia e Basilicata	A.Br 011/009
734	ita-BA0065				1		TEA	A.Br.144	6.1	BA0065	Goat	SRR12435837	2002	Europe	Italy	Calabria	99.9837	99.4	Instituto Zooprofilattico Sperimentale della Puglia e Basilicata	A.Br 011/009
735	ita-BA0068				1		TEA	A.Br.140	6.1	BA0068	Cattle	SRR12435836	2004	Europe	Italy	Campania	99.9868	99.6	Instituto Zooprofilattico Sperimentale della Puglia e Basilicata	A.Br 011/009
736	ita-BA0131				1		TEA	A.Br.137	6.1	BA0131	Goat	SRR12435835	1917	Europe	Italy	SARDEGNA cec	99.9848	99.5	Instituto Zooprofilattico Sperimentale della Puglia e Basilicata	A.Br 011/009
737	ita-BA0132				1		TEA	A.Br.144	6.1	BA0132	Goat	SRR12435834	2005	Europe	Italy	Apulia	99.9855	99.6	Instituto Zooprofilattico Sperimentale della Puglia e Basilicata	A.Br 011/009
738	ita-BA0137				1		TEA	A.Br.140	6.1	BA0137	Sheep	SRR12435833	2006	Europe	Italy	Apulia	99.9863	99.6	Instituto Zooprofilattico Sperimentale della Puglia e Basilicata	A.Br 011/009
739	ita-BA0141				1		TEA	A.Br.140	6.1	BA0141	Cattle	SRR12435832	2006	Europe	Italy	Apulia	99.9837	99.6	Instituto Zooprofilattico Sperimentale della Puglia e Basilicata	A.Br 011/009
740	ita-BA0142				1		TEA	A.Br.137	6.1	BA0142	Cattle	SRR12435831	2006	Europe	Italy	Apulia	99.9857	99.6	Instituto Zooprofilattico Sperimentale della Puglia e Basilicata	A.Br 011/009
741	ita-BA0152				1		TEA	-	6.1	BA0152	Cattle	SRR12435830	2009	Europe	Italy	Umbria	99.9848	99.6	Instituto Zooprofilattico Sperimentale della Puglia e Basilicata	A.Br 008/011
742	ita-BA0180				1		TEA-Pasteur	A.Br.127	6.1	BA0180	Cattle	SRR12435828	2009	Europe	Italy	Sicily	99.9828	98.4	Instituto Zooprofilattico Sperimentale della Puglia e Basilicata	A.Br 008/011
743	ita-BA0183				1		TEA	-	6.1	BA0183	Cattle	SRR12435827	1989	Europe	Italy	Lombardia	99.9853	99.3	Instituto Zooprofilattico Sperimentale della Puglia e Basilicata	A.Br 011/009
744	ita-BA0188				1		Clade B	B.Br.004		BA0188	Cattle	SRR12435826	2007	Europe	Italy	Veneto	99.9547	96.9	Instituto Zooprofilattico Sperimentale della Puglia e Basilicata	Clade B
745	ita-BA0288				1		TEA	A.Br.144	6.1	BA0288	Cattle	SRR12435825	2011	Europe	Italy	Campania	99.9829	97	Instituto Zooprofilattico Sperimentale della Puglia e Basilicata	A.Br 011/009
746	ita-BA0430				1		TEA	A.Br.144	6.1	BA0430	Human	SRR12435824	2012	Europe	Italy	Basilicata	99.9841	98.9	Instituto Zooprofilattico Sperimentale della Puglia e Basilicata	A.Br 011/009
747	ita-BA0438				1		TEA	A.Br.137	6.1	BA0438	Cattle	SRR12435823	2012	Europe	Italy	Sicily	99.9835	99.4	Instituto Zooprofilattico Sperimentale della Puglia e Basilicata	A.Br 011/009
748	ita-BA0441				1		TEA	-		BA0441	Cattle	SRR12435822	2012	Europe	Italy	Tuscany	99.9858	99.7	Instituto Zooprofilattico Sperimentale della Puglia e Basilicata	A.Br 011/009
749	ita-BA0661				1		TEA	A.Br.144	6.1	BA0661	Cattle	SRR12435821	2014	Europe	Italy	Basilicata	99.9773	99.5	Instituto Zooprofilattico Sperimentale della Puglia e Basilicata	A.Br 011/009
750	ita-BA0662				1		TEA-Pasteur	A.Br.127	6.1	BA0662	Cattle	SRR12435820	2014	Europe	Italy	Sicily	99.984	98.8	Instituto Zooprofilattico Sperimentale della Puglia e Basilicata	A.Br 008/011
751	ita-BA0719				1		TEA	A.Br.140	6.1	BA0719	Sheep	SRR12435819	2016	Europe	Italy	Lazio	99.9855	99	Instituto Zooprofilattico Sperimentale della Puglia e Basilicata	A.Br 011/009
752	ita-BA0722				1		TEA-Pasteur	A.Br.127	6.1	BA0722	Cattle	SRR12435817	2016	Europe	Italy	Sicily	99.9841	98.9	Instituto Zooprofilattico Sperimentale della Puglia e Basilicata	A.Br 008/011
753	ita-BA0725				1		TEA	A.Br.140	6.1	BA0725	Cattle	SRR12435816	2017	Europe	Italy	Lazio	99.986	98.4	Instituto Zooprofilattico Sperimentale della Puglia e Basilicata	A.Br 011/009
	#Strains of data set 2 have been sequenced in this study (except 3 strains marked with star)
	* sequences from GenBank , strain BF-1 , Stendal1 and 14RA5914 Dobichau were previously sequenced (references 20,21 and 22). Note that strain Stendal and 12RA1944 are the same strain. Strains 14RA5914 Dobichau and 14RA5914 are the same strain
	§ see sheet "schematic representation" for an overview on the data sets
