# Supplementary material for: A Whole-Genome-Based Gene-by-Gene Typing System for Standardized High-Resolution Strain Typing of Bacillus anthracis
Source: J Clin Microbiol. 2021 Jun 18;59(7):e02889-20. doi: 10.1128/JCM.02889-20 (PMC8218748; doi:10.1128/JCM.02889-20)
Supplement: Supplemental file 3 — . Download JCM.02889-20-s0003.xlsx, XLSX file, 178 KB [file jcm.02889-20-s0003.xlsx]

## Sheet: Table S2
Table S2: List and characteristics of the 3803 core genome MLST target genes used for Bacillus anthracis.
Locus	Gene	Product	Position in the reference genome
GBAA_RS00015	dnaA	chromosomal replication initiator protein DnaA	407 - 1747
GBAA_RS00020	dnaN	DNA polymerase III subunit beta	1926 - 3065
GBAA_RS00025	yaaA	S4 domain-containing protein YaaA	3193 - 3405
GBAA_RS00030	recF	DNA replication/repair protein RecF	3418 - 4545
GBAA_RS00035	gyrB	DNA topoisomerase (ATP-hydrolyzing) subunit B	4584 - 6506
GBAA_RS00040	gyrA	DNA gyrase subunit A	6595 - 9066
GBAA_RS00070		YaaC family protein	14353 - 15297
GBAA_RS00075	guaB	IMP dehydrogenase	15468 - 16931
GBAA_RS00080	dacA	D-alanyl-D-alanine carboxypeptidase DacA	17045 - 18352
GBAA_RS00085	pdxS	pyridoxal 5'-phosphate synthase lyase subunit PdxS	18514 - 19401
GBAA_RS00090	pdxT	pyridoxal 5'-phosphate synthase glutaminase subunit PdxT	19420 - 20010
GBAA_RS00095	serS	serine--tRNA ligase	20338 - 21612
GBAA_RS00115		deoxynucleoside kinase	23127 - 23762
GBAA_RS00120		cysteine hydrolase	23888 - 24427
GBAA_RS00130		nucleoside deaminase	24535 - 25035
GBAA_RS00135	dnaX	DNA polymerase III subunit gamma/tau	25512 - 27200
GBAA_RS00140		YbaB/EbfC family nucleoid-associated protein	27223 - 27552
GBAA_RS00145	recR	recombination protein RecR	27567 - 28163
GBAA_RS00150		YaaL family protein	28178 - 28399
GBAA_RS00155	bofA	pro-sigmaK processing inhibitor BofA family protein	28614 - 28883
GBAA_RS00185		sigma factor G inhibitor Gin	34303 - 34482
GBAA_RS00190		aminotransferase class I/II-fold pyridoxal phosphate-dependent enzyme	34554 - 35975
GBAA_RS00195		dTMP kinase	35977 - 36603
GBAA_RS00200	holB	DNA polymerase III subunit delta'	36639 - 37622
GBAA_RS00205		stage 0 sporulation family protein	37628 - 38455
GBAA_RS00210	yabA	DNA replication initiation control protein YabA	38470 - 38820
GBAA_RS00215		tRNA1(Val) (adenine(37)-N6)-methyltransferase	38941 - 39681
GBAA_RS00225	rsmI	16S rRNA (cytidine(1402)-2'-O)-methyltransferase	39927 - 40802
GBAA_RS00230		AbrB/MazE/SpoVT family DNA-binding domain-containing protein	40823 - 41107
GBAA_RS00235	metG	methionine--tRNA ligase	41571 - 43580
GBAA_RS00240		TatD family hydrolase	43746 - 44513
GBAA_RS00245	rnmV	ribonuclease M5	44728 - 45285
GBAA_RS00250	rsmA	16S rRNA (adenine(1518)-N(6)/adenine(1519)-N(6))- dimethyltransferase RsmA	45282 - 46160
GBAA_RS00255	yabG	sporulation peptidase YabG	46271 - 47134
GBAA_RS00260		hypothetical protein	47373 - 47633
GBAA_RS00265		small, acid-soluble spore protein, alpha/beta type	47746 - 47904
GBAA_RS00270	ispE	4-(cytidine 5'-diphospho)-2-C-methyl-D-erythritol kinase	48101 - 48970
GBAA_RS00280		RidA family protein	49996 - 50370
GBAA_RS00285	spoVG	septation regulator SpoVG	50523 - 50816
GBAA_RS00290	glmU	bifunctional UDP-N-acetylglucosamine diphosphorylase/glucosamine-1-phosphate N-acetyltransferase GlmU	51139 - 52518
GBAA_RS00295		ribose-phosphate diphosphokinase	52537 - 53490
GBAA_RS00300		aminoacyl-tRNA hydrolase	53500 - 54123
GBAA_RS00305		anti-sigma-F factor Fin family protein	54194 - 54418
GBAA_RS00310	mfd	transcription-repair coupling factor	54524 - 58054
GBAA_RS00315	spoVT	stage V sporulation protein T	58190 - 58726
GBAA_RS00320		oligosaccharide flippase family protein	58957 - 60558
GBAA_RS00325	mazG	nucleoside triphosphate pyrophosphohydrolase	60571 - 62031
GBAA_RS00330		RNA-binding S4 domain-containing protein	62046 - 62321
GBAA_RS00335	yabP	sporulation protein YabP	62380 - 62688
GBAA_RS00340	yabQ	spore cortex biosynthesis protein YabQ	62685 - 63338
GBAA_RS00345	divIC	cell division protein DivIC	63335 - 63694
GBAA_RS00365	spoIIE	stage II sporulation protein E	64843 - 67314
GBAA_RS00370	tilS	tRNA lysidine(34) synthetase TilS	67548 - 68978
GBAA_RS00375	hpt	hypoxanthine phosphoribosyltransferase	68975 - 69517
GBAA_RS00380	ftsH	ATP-dependent zinc metalloprotease FtsH	69603 - 71504
GBAA_RS00385		type III pantothenate kinase	71729 - 72517
GBAA_RS00390	hslO	redox-regulated molecular chaperone HslO	72524 - 73399
GBAA_RS00395	cysK	cysteine synthase A	73504 - 74427
GBAA_RS00400	pabB	aminodeoxychorismate synthase component I	74648 - 76045
GBAA_RS00410	pabC	aminodeoxychorismate lyase	76632 - 77504
GBAA_RS00420	folB	dihydroneopterin aldolase	78340 - 78702
GBAA_RS00425	folK	2-amino-4-hydroxy-6- hydroxymethyldihydropteridine diphosphokinase	78699 - 79214
GBAA_RS00435	dusB	tRNA dihydrouridine synthase DusB	79393 - 80391
GBAA_RS00440	lysS	lysine--tRNA ligase	80551 - 82050
GBAA_RS00460	ctsR	transcriptional regulator CtsR	87415 - 87876
GBAA_RS00465		UvrB/UvrC motif-containing protein	88050 - 88598
GBAA_RS00470		protein arginine kinase	88603 - 89667
GBAA_RS00475		ATP-dependent Clp protease ATP-binding subunit	89690 - 92125
GBAA_RS00480	radA	DNA repair protein RadA	92222 - 93598
GBAA_RS00485	disA	DNA integrity scanning protein DisA	93602 - 94675
GBAA_RS00490		PIN/TRAM domain-containing protein	94836 - 95945
GBAA_RS00495	ispD	2-C-methyl-D-erythritol 4-phosphate cytidylyltransferase	95962 - 96642
GBAA_RS00500	ispF	2-C-methyl-D-erythritol 2,4-cyclodiphosphate synthase	96757 - 97233
GBAA_RS00505	gltX	glutamate--tRNA ligase	97323 - 98780
GBAA_RS00515	cysS	cysteine--tRNA ligase	99859 - 101256
GBAA_RS00520		Mini-ribonuclease 3	101259 - 101666
GBAA_RS00525	rlmB	23S rRNA (guanosine(2251)-2'-O)-methyltransferase RlmB	101663 - 102406
GBAA_RS00530		NYN domain-containing protein	102410 - 102922
GBAA_RS00570	rplL	50S ribosomal protein L7/L12	107065 - 107424
GBAA_RS00575		class I SAM-dependent methyltransferase	107499 - 108098
GBAA_RS00580	rpoB	DNA-directed RNA polymerase subunit beta	108391 - 111924
GBAA_RS00900	rocF	arginase	152603 - 153496
GBAA_RS00910		hypothetical protein	154559 - 156049
GBAA_RS00920		hypothetical protein	157676 - 157861
GBAA_RS00925	glmS	glutamine--fructose-6-phosphate transaminase (isomerizing)	157874 - 159676
GBAA_RS00930		alpha/beta hydrolase	160040 - 160849
GBAA_RS00935	gntR	gluconate operon transcriptional repressor GntR	161256 - 161987
GBAA_RS00945	gntP	gluconate permease GntP	163635 - 164981
GBAA_RS00950	gndA	NADP-dependent phosphogluconate dehydrogenase	165246 - 166655
GBAA_RS00955		S9 family peptidase	166998 - 168962
GBAA_RS00960		DUF4256 domain-containing protein	169081 - 169647
GBAA_RS00965		DoxX family protein	169719 - 170225
GBAA_RS00970		sigma factor regulator N-terminal domain-containing protein	170466 - 171380
GBAA_RS00975		RNA polymerase sigma factor	171380 - 171871
GBAA_RS01000		ATP-binding cassette domain-containing protein	175209 - 176249
GBAA_RS01005		MetQ/NlpA family ABC transporter substrate-binding protein	176262 - 177074
GBAA_RS01010		NAD(P)-dependent alcohol dehydrogenase	177354 - 178262
GBAA_RS01015		lipoprotein	178408 - 179172
GBAA_RS01020		FAD-binding oxidoreductase	179284 - 180720
GBAA_RS01025		MFS transporter	180717 - 181250
GBAA_RS01030		DUF3981 domain-containing protein	181329 - 183050
GBAA_RS01035		multidrug effflux MFS transporter	183178 - 184428
GBAA_RS01040		lipoprotein	184679 - 185179
GBAA_RS01045		DUF3951 domain-containing protein	185196 - 185411
GBAA_RS01050		ABC transporter permease	185826 - 186743
GBAA_RS01060		ABC transporter ATP-binding protein	187721 - 188731
GBAA_RS01065		ABC transporter ATP-binding protein	188728 - 189501
GBAA_RS01075		lipoprotein	191142 - 191609
GBAA_RS01080		helix-turn-helix transcriptional regulator	191781 - 192680
GBAA_RS01085		lipoprotein	192699 - 192890
GBAA_RS01090		hypothetical protein	192939 - 193235
GBAA_RS01095		peptide ABC transporter substrate-binding protein	193280 - 194920
GBAA_RS01100		peptide ABC transporter substrate-binding protein	195308 - 196948
GBAA_RS01105		aldo/keto reductase	197340 - 198173
GBAA_RS01120		nicotinamide mononucleotide transporter	199166 - 199816
GBAA_RS01125		glucose transporter GlcU	199884 - 200735
GBAA_RS01130	modB	molybdate ABC transporter permease subunit	201022 - 201711
GBAA_RS01145		excisionase family DNA-binding protein	202657 - 203604
GBAA_RS01150		DUF3948 family protein	203820 - 203921
GBAA_RS01160		LysR family transcriptional regulator	204177 - 205043
GBAA_RS01165		DMT family transporter	205171 - 206139
GBAA_RS01170		YrzO family protein	206161 - 206301
GBAA_RS29385		DUF3948 family protein	206362 - 206457
GBAA_RS01175		1-acyl-sn-glycerol-3-phosphate acyltransferase	206669 - 207274
GBAA_RS29390		DUF3948 family protein	207348 - 207443
GBAA_RS01185		LacI family DNA-binding transcriptional regulator	207749 - 208726
GBAA_RS01190		PH domain-containing protein	208875 - 209204
GBAA_RS01195		YitT family protein	209323 - 210159
GBAA_RS01200		YxeA family protein	210297 - 210653
GBAA_RS01210		TatD family hydrolase	211397 - 212161
GBAA_RS01215		DUF2334 domain-containing protein	212264 - 213913
GBAA_RS01220		transglycosylase SLT domain-containing protein	214164 - 214697
GBAA_RS01225		DUF4931 domain-containing protein	214713 - 215495
GBAA_RS31860		hypothetical protein	215630 - 215752
GBAA_RS32045		hypothetical protein	216122 - 216313
GBAA_RS01240	abc-f	ABC-F type ribosomal protection protein	216438 - 218318
GBAA_RS01245		hypothetical protein	218560 - 218757
GBAA_RS01250		hypothetical protein	218858 - 218977
GBAA_RS01255		ABC transporter substrate-binding protein	219260 - 220942
GBAA_RS01260		ABC transporter permease	221051 - 222007
GBAA_RS01265		ABC transporter permease	222020 - 222943
GBAA_RS01270		ABC transporter ATP-binding protein	222954 - 223934
GBAA_RS01275		ABC transporter ATP-binding protein	223931 - 224941
GBAA_RS01295		DUF3948 family protein	226405 - 226515
GBAA_RS01300	hppD	4-hydroxyphenylpyruvate dioxygenase	226826 - 227944
GBAA_RS01310		homogentisate 1,2-dioxygenase	228933 - 230105
GBAA_RS01315		MFS transporter	230339 - 231610
GBAA_RS01330	murF	UDP-N-acetylmuramoyl-tripeptide--D-alanyl-D- alanine ligase	233140 - 234516
GBAA_RS01340	uvsE	UV DNA damage repair endonuclease UvsE	236504 - 237466
GBAA_RS01350	acpS	holo-ACP synthase	238124 - 238483
GBAA_RS01355		outer membrane lipoprotein carrier protein LolA	238640 - 239590
GBAA_RS01360	alr	alanine racemase	239709 - 240878
GBAA_RS01365		antitoxin EndoAI	241188 - 241475
GBAA_RS01370	ndoA	type II toxin-antitoxin system endoribonuclease NdoA	241480 - 241830
GBAA_RS01375		RNA-binding transcriptional accessory protein	241898 - 244066
GBAA_RS01380	cmpA	cortex morphogenetic protein CmpA	244124 - 244240
GBAA_RS01385		SprT family protein	244436 - 244894
GBAA_RS01475	tsaB	tRNA (adenosine(37)-N6)-threonylcarbamoyltransferase complex dimerization subunit type 1 TsaB	251789 - 252481
GBAA_RS01480	rimI	ribosomal protein S18-alanine N-acetyltransferase	252495 - 252938
GBAA_RS01485	tsaD	tRNA (adenosine(37)-N6)-threonylcarbamoyltransferase complex transferase subunit TsaD	252938 - 253954
GBAA_RS01490		ABC-F family ATP-binding cassette domain-containing protein	254436 - 256412
GBAA_RS01495		redox-sensing transcriptional repressor Rex	256546 - 257175
GBAA_RS01500		YdiK family protein	257205 - 257396
GBAA_RS01505		CPBP family intramembrane metalloprotease	257393 - 258142
GBAA_RS01510	groES	co-chaperone GroES	258543 - 258827
GBAA_RS01535	ampS	aminopeptidase AmpS	264986 - 266491
GBAA_RS01820		HAD family hydrolase	331336 - 332079
GBAA_RS01825	gabT	4-aminobutyrate--2-oxoglutarate transaminase	332159 - 333598
GBAA_RS01835	gabD	NADP-dependent succinate-semialdehyde dehydrogenase	335071 - 336522
GBAA_RS01840		multidrug efflux SMR transporter	336570 - 336893
GBAA_RS01845		aminopeptidase	336933 - 338162
GBAA_RS01850		polysaccharide deacetylase family protein	338279 - 339361
GBAA_RS01855		polysaccharide deacetylase family protein	339513 - 340616
GBAA_RS01860		nucleoside transporter	340856 - 342052
GBAA_RS01865	rlmD	23S rRNA (uracil(1939)-C(5))-methyltransferase RlmD	342478 - 343854
GBAA_RS01870		tRNA-dihydrouridine synthase	343951 - 344940
GBAA_RS01875		hypothetical protein	345201 - 345770
GBAA_RS01885		M48 family metallopeptidase	346656 - 347363
GBAA_RS01890		hypothetical protein	347563 - 348258
GBAA_RS01895		dipeptide epimerase	348273 - 349382
GBAA_RS01905	nhaC	Na+/H+ antiporter NhaC	350735 - 352156
GBAA_RS01910		M20 peptidase aminoacylase family protein	352436 - 353551
GBAA_RS01915		class I SAM-dependent methyltransferase	353703 - 354311
GBAA_RS01920	ahpF	alkyl hydroperoxide reductase subunit F	354356 - 355882
GBAA_RS01925	ahpC	peroxiredoxin	355897 - 356460
GBAA_RS01930		S-methyl-5-thioribose kinase	357051 - 358280
GBAA_RS01935	mtnA	S-methyl-5-thioribose-1-phosphate isomerase	358293 - 359336
GBAA_RS01940		L-fuculose-phosphate aldolase	359391 - 360032
GBAA_RS01945		iron ABC transporter permease	360073 - 361080
GBAA_RS01950		iron ABC transporter permease	361077 - 362117
GBAA_RS01955		iron-hydroxamate ABC transporter substrate-binding protein	362166 - 363083
GBAA_RS01960		NAD(P)/FAD-dependent oxidoreductase	363416 - 364465
GBAA_RS01970		hypothetical protein	364662 - 365030
GBAA_RS01975		helix-turn-helix domain-containing protein	365221 - 365451
GBAA_RS01980		hypothetical protein	365687 - 366208
GBAA_RS01985		spore coat protein	366229 - 366678
GBAA_RS01990		hypothetical protein	366841 - 367509
GBAA_RS01995		hypothetical protein	367746 - 369011
GBAA_RS02000		hypothetical protein	369148 - 369249
GBAA_RS02005		hypothetical protein	369293 - 369409
GBAA_RS02010		sensor histidine kinase	369489 - 369665
GBAA_RS02015		hypothetical protein	369889 - 370269
GBAA_RS02020		cyclase family protein	370298 - 370930
GBAA_RS02025		hypothetical protein	371279 - 372388
GBAA_RS02030		nucleotidyltransferase domain-containing protein	372511 - 373293
GBAA_RS02035		aromatic acid/H+ symport family MFS transporter	373308 - 374609
GBAA_RS02040		FAD-dependent oxidoreductase	374753 - 376279
GBAA_RS02045		acyl-CoA desaturase	376862 - 377947
GBAA_RS02050		amino acid ABC transporter permease	378000 - 378692
GBAA_RS02055		transporter substrate-binding domain-containing protein	378787 - 379581
GBAA_RS02060		amino acid ABC transporter ATP-binding protein	379703 - 380425
GBAA_RS02075		methyl-accepting chemotaxis protein	382527 - 383819
GBAA_RS02090		endonuclease/exonuclease/phosphatase family protein	387535 - 388326
GBAA_RS02095		YhgE/Pip domain-containing protein	388632 - 391457
GBAA_RS02100	topB	DNA topoisomerase III	391498 - 393687
GBAA_RS02105	thiM	hydroxyethylthiazole kinase	394096 - 394902
GBAA_RS02110	thiE	thiamine phosphate synthase	394919 - 395578
GBAA_RS02115		anaerobic C4-dicarboxylate transporter	395694 - 397007
GBAA_RS02120		HAMP domain-containing protein	397518 - 399257
GBAA_RS02130		ABC transporter permease	399813 - 400586
GBAA_RS02135		ABC transporter substrate-binding protein	400583 - 401581
GBAA_RS02140		ABC transporter ATP-binding protein	401578 - 402327
GBAA_RS02145		ABC-F family ATP-binding cassette domain-containing protein	402619 - 404163
GBAA_RS02150		cellulose binding domain-containing protein	404624 - 406648
GBAA_RS02155		DUF1992 domain-containing protein	407020 - 407391
GBAA_RS02160		thioredoxin family protein	407402 - 407716
GBAA_RS02165		hypothetical protein	407730 - 407981
GBAA_RS02170		TetR family transcriptional regulator	408264 - 408845
GBAA_RS02175		MFS transporter	408912 - 410144
GBAA_RS02180		helix-turn-helix transcriptional regulator	410201 - 410452
GBAA_RS02185		hypothetical protein	410465 - 410857
GBAA_RS02190		MFS transporter	410884 - 412167
GBAA_RS02195		alkaline phosphatase family protein	412276 - 413589
GBAA_RS02200		hypothetical protein	413743 - 414036
GBAA_RS02205	proS	proline--tRNA ligase	414384 - 415910
GBAA_RS02215		ROK family protein	416891 - 417769
GBAA_RS02220		TerD family protein	417898 - 418494
GBAA_RS02225		TerD family protein	418518 - 419102
GBAA_RS02230		TerD family protein	419183 - 419767
GBAA_RS02235		TerC family protein	419841 - 420632
GBAA_RS02240		YceG family protein	420742 - 422373
GBAA_RS02245		toxic anion resistance protein	422392 - 423474
GBAA_RS02250		cation-translocating P-type ATPase	423510 - 426176
GBAA_RS02255		DUF1128 domain-containing protein	426368 - 426592
GBAA_RS02260		low molecular weight phosphotyrosine protein phosphatase	426767 - 427231
GBAA_RS02270		YihY/virulence factor BrkB family protein	427806 - 428675
GBAA_RS02275	cadA	cadmium-translocating P-type ATPase	428860 - 430785
GBAA_RS02280		DMT family transporter	431056 - 432006
GBAA_RS02285		lysoplasmalogenase	432129 - 432809
GBAA_RS02295		GTP-binding protein	433618 - 436380
GBAA_RS02300		DedA family protein	436855 - 437445
GBAA_RS02305		EamA family transporter	437454 - 437882
GBAA_RS02310		BH0509 family protein	437989 - 438135
GBAA_RS02315		pyridoxamine 5'-phosphate oxidase family protein	438289 - 438705
GBAA_RS02320	cax	calcium/proton exchanger	438885 - 439940
GBAA_RS02325		YfkD famly protein	440022 - 440819
GBAA_RS02330	yfkAB	radical SAM/CxCxxxxC motif protein YfkAB	440854 - 441981
GBAA_RS02335		hypothetical protein	442195 - 442377
GBAA_RS02340	fumA	class I fumarate hydratase	442527 - 444104
GBAA_RS02345	pdaA	delta-lactam-biosynthetic de-N-acetylase	444231 - 445013
GBAA_RS02350		hypothetical protein	445073 - 445261
GBAA_RS02355		DNA-3-methyladenine glycosylase 2 family protein	445295 - 445936
GBAA_RS02360	rlmD	23S rRNA (uracil(1939)-C(5))-methyltransferase RlmD	445947 - 447326
GBAA_RS02365		site-specific integrase	447387 - 448511
GBAA_RS32055		hypothetical protein	448687 - 448845
GBAA_RS02370		helix-turn-helix transcriptional regulator	449227 - 449571
GBAA_RS02375		hypothetical protein	450106 - 451281
GBAA_RS02380		hypothetical protein	451299 - 451445
GBAA_RS02385		helix-turn-helix transcriptional regulator	451775 - 452116
GBAA_RS02390		helix-turn-helix transcriptional regulator	452291 - 452512
GBAA_RS02410		hypothetical protein	453850 - 454035
GBAA_RS02440		hypothetical protein	456365 - 456781
GBAA_RS02445		nucleoside triphosphate pyrophosphohydrolase family protein	456797 - 457261
GBAA_RS02450		hypothetical protein	457299 - 457478
GBAA_RS02460		hypothetical protein	458011 - 458610
GBAA_RS32065		hypothetical protein	458648 - 458818
GBAA_RS32070		hypothetical protein	459042 - 459179
GBAA_RS02470		hypothetical protein	459223 - 459627
GBAA_RS02475		hypothetical protein	459627 - 460073
GBAA_RS02480		hypothetical protein	460114 - 460296
GBAA_RS02485		hypothetical protein	460328 - 460702
GBAA_RS02490		hypothetical protein	460808 - 461164
GBAA_RS02495		hypothetical protein	461192 - 461380
GBAA_RS02500		DUF3983 domain-containing protein	461385 - 461507
GBAA_RS32075		hypothetical protein	461623 - 461793
GBAA_RS02510		ArpU family transcriptional regulator	461821 - 462303
GBAA_RS02515		tyrosine-type recombinase/integrase	462303 - 462596
GBAA_RS02520		tyrosine-type recombinase/integrase	462624 - 462845
GBAA_RS02525		HNH endonuclease	463434 - 463736
GBAA_RS02530		helix-turn-helix domain-containing protein	463733 - 463900
GBAA_RS32080		hypothetical protein	463897 - 464043
GBAA_RS02535		hypothetical protein	464144 - 464515
GBAA_RS02540		terminase large subunit	464512 - 466200
GBAA_RS02555		HK97 family phage prohead protease	467393 - 467974
GBAA_RS02560		phage major capsid protein	467993 - 469183
GBAA_RS02565		hypothetical protein	469199 - 469456
GBAA_RS02570		DNA-packaging protein	469453 - 469725
GBAA_RS02580		hypothetical protein	470014 - 470370
GBAA_RS02585		hypothetical protein	470367 - 470696
GBAA_RS02590		phage tail protein	470697 - 471266
GBAA_RS02595		hypothetical protein	471271 - 471633
GBAA_RS02600		tape measure protein	471875 - 475810
GBAA_RS02605		phage tail family protein	475807 - 476616
GBAA_RS02610		SGNH/GDSL hydrolase family protein	476631 - 480209
GBAA_RS32085		hypothetical protein	480275 - 480436
GBAA_RS02625		hypothetical protein	482157 - 482636
GBAA_RS02630		hemolysin XhlA family protein	482731 - 482970
GBAA_RS29495		hypothetical protein	482983 - 483186
GBAA_RS02635		N-acetylmuramoyl-L-alanine amidase	483186 - 483983
GBAA_RS02640		hypothetical protein	484037 - 484372
GBAA_RS02650		hypothetical protein	485540 - 485743
GBAA_RS02660		hypothetical protein	487504 - 487758
GBAA_RS02665		amino acid permease	487863 - 489284
GBAA_RS02670		acetylornithine deacetylase	489380 - 490660
GBAA_RS02675		helix-turn-helix domain-containing protein	490755 - 491408
GBAA_RS02680	ytaF	sporulation membrane protein YtaF	491538 - 492149
GBAA_RS32090		hypothetical protein	492264 - 492422
GBAA_RS02690		DUF3969 family protein	492445 - 492786
GBAA_RS02705		PTS transporter subunit EIIC	494216 - 495709
GBAA_RS02710		serine hydrolase	495964 - 497202
GBAA_RS02715		hypothetical protein	497356 - 497757
GBAA_RS02725		glycosyltransferase	497949 - 499529
GBAA_RS02745		glycosyltransferase	501717 - 503261
GBAA_RS02755	pflB	formate C-acetyltransferase	503601 - 505850
GBAA_RS02760	pflA	pyruvate formate lyase-activating protein	505920 - 506651
GBAA_RS02765		diglucosyl diacylglycerol synthase	507064 - 508230
GBAA_RS02770		YfhE family protein	508595 - 508714
GBAA_RS02775		GNAT family N-acetyltransferase	508825 - 509382
GBAA_RS02780		amidohydrolase	509624 - 510754
GBAA_RS02785		TIGR01777 family protein	510895 - 511800
GBAA_RS02790	recX	recombination regulator RecX	511882 - 512694
GBAA_RS02795		YfhH family protein	512704 - 513021
GBAA_RS02800		YpzG family protein	513086 - 513238
GBAA_RS02805		small, acid-soluble spore protein K	513282 - 513440
GBAA_RS02810		YfhJ family protein	513562 - 513828
GBAA_RS02815		metal-dependent hydrolase	513853 - 514833
GBAA_RS02820	mutY	A/G-specific adenine glycosylase	514983 - 516080
GBAA_RS02825		hypothetical protein	516115 - 516339
GBAA_RS02830		gamma-type small acid-soluble spore protein	516465 - 516752
GBAA_RS02835		stress-induced protein	516941 - 517201
GBAA_RS02840		DUF402 domain-containing protein	517434 - 517964
GBAA_RS02845		ABC transporter ATP-binding protein	518019 - 519779
GBAA_RS02850		aromatic acid exporter family protein	519793 - 520881
GBAA_RS02855		glutamate synthase	521142 - 525578
GBAA_RS02860	hemL	glutamate-1-semialdehyde-2,1-aminomutase	525778 - 527082
GBAA_RS02865		ATP-binding cassette domain-containing protein	527204 - 528217
GBAA_RS02875		ABC-2 family transporter protein	529006 - 529791
GBAA_RS02880		two pore domain potassium channel family protein	529864 - 530268
GBAA_RS02885	bcp	thioredoxin-dependent thiol peroxidase	530313 - 530768
GBAA_RS02890	perR	peroxide-responsive transcriptional repressor PerR	531066 - 531494
GBAA_RS02895		YgzB family protein	531693 - 532049
GBAA_RS02990		DUF3884 family protein	538848 - 539168
GBAA_RS02995		YebC/PmpR family DNA-binding transcriptional regulator	539521 - 540240
GBAA_RS03000		NUDIX hydrolase	540391 - 540852
GBAA_RS03005		monofunctional biosynthetic peptidoglycan transglycosylase	541339 - 542115
GBAA_RS03010		DsbA family protein	542303 - 542956
GBAA_RS03020	queG	tRNA epoxyqueuosine(34) reductase QueG	543343 - 544485
GBAA_RS03025		amidase domain-containing protein	544530 - 545417
GBAA_RS03030	trmL	tRNA (uridine(34)/cytosine(34)/5- carboxymethylaminomethyluridine(34)-2'-O)- methyltransferase TrmL	545476 - 545964
GBAA_RS03035		phosphodiesterase	546092 - 548161
GBAA_RS03045		PrkA family serine protein kinase	548553 - 550448
GBAA_RS03055	yhbH	sporulation protein YhbH	550894 - 552069
GBAA_RS03215		GNAT family N-acetyltransferase	593100 - 593612
GBAA_RS03220		HAMP domain-containing histidine kinase	593759 - 595222
GBAA_RS03225		response regulator transcription factor	595288 - 595959
GBAA_RS03235		GNAT family N-acetyltransferase	596793 - 597299
GBAA_RS03240	fdhD	formate dehydrogenase accessory sulfurtransferase FdhD	597528 - 598334
GBAA_RS03245	fdhF	formate dehydrogenase subunit alpha	598638 - 601574
GBAA_RS03250		DUF1641 domain-containing protein	601725 - 602069
GBAA_RS03255		glycerophosphoryl diester phosphodiesterase membrane domain-containing protein	602226 - 604097
GBAA_RS03260	ald	alanine dehydrogenase	604465 - 605598
GBAA_RS03265		amino acid permease	605702 - 607117
GBAA_RS03270		winged helix-turn-helix transcriptional regulator	607384 - 607761
GBAA_RS03275	cadA	cadmium-translocating P-type ATPase	607786 - 610152
GBAA_RS03280		nicotinate phosphoribosyltransferase	610356 - 611819
GBAA_RS32000	nprX	quorum-signaling peptide NprX	613291 - 613422
GBAA_RS03300		hypothetical protein	616279 - 616797
GBAA_RS03305		hypothetical protein	616813 - 617085
GBAA_RS03310		VanW family protein	617134 - 618396
GBAA_RS03315		LCP family protein	618631 - 619644
GBAA_RS03320		pyrimidine nucleoside transporter NupC	619908 - 621086
GBAA_RS03325		VOC family protein	621178 - 621564
GBAA_RS03330		HlyC/CorC family transporter	621672 - 622757
GBAA_RS03335	aspA	aspartate ammonia-lyase	622841 - 624274
GBAA_RS03370		iron ABC transporter permease	631271 - 632329
GBAA_RS03380		class I SAM-dependent methyltransferase	633195 - 633926
GBAA_RS03385		glycine C-acetyltransferase	634139 - 635329
GBAA_RS03395		NUDIX hydrolase	636393 - 636815
GBAA_RS03400		VWA domain-containing protein	636855 - 638735
GBAA_RS03405		MoxR family ATPase	638739 - 639632
GBAA_RS03410		cardiolipin synthase	639760 - 641289
GBAA_RS31865		hypothetical protein	641473 - 641709
GBAA_RS03425		EAL domain-containing protein	642437 - 644140
GBAA_RS03430		amino acid permease	644171 - 645568
GBAA_RS03435	treR	trehalose operon repressor	646020 - 646730
GBAA_RS03440	treP	PTS system trehalose-specific EIIBC component	646868 - 648295
GBAA_RS03445	treC	alpha,alpha-phosphotrehalase	648309 - 649970
GBAA_RS03450	gerKC	spore germination protein GerKC	650002 - 651126
GBAA_RS03460	gerKA	spore germination protein GerKA	652194 - 653696
GBAA_RS03465		CPBP family intramembrane metalloprotease	653846 - 654532
GBAA_RS03470		phosphotransferase	654556 - 655527
GBAA_RS03475		alanine:cation symporter family protein	655655 - 657115
GBAA_RS03480		amino acid ABC transporter ATP-binding protein	657252 - 657980
GBAA_RS03485	glnH	glutamine ABC transporter substrate-binding protein GlnH	657993 - 658823
GBAA_RS03490		amino acid ABC transporter permease	658886 - 659542
GBAA_RS03495		amino acid ABC transporter permease	659543 - 660187
GBAA_RS03500		amino acid permease	660392 - 661819
GBAA_RS03520		DUF4367 domain-containing protein	663367 - 664800
GBAA_RS03525		YafY family transcriptional regulator	664834 - 665814
GBAA_RS03530		dihydrofolate reductase	665894 - 666415
GBAA_RS03535		HAMP domain-containing histidine kinase	666429 - 667820
GBAA_RS03540		response regulator transcription factor	667832 - 668509
GBAA_RS03550		SulP family inorganic anion transporter	670092 - 671543
GBAA_RS03555		universal stress protein	671609 - 672031
GBAA_RS03560		DUF4027 family protein	672249 - 672365
GBAA_RS03570		ABC transporter permease	674265 - 675170
GBAA_RS03575		ABC transporter permease	675189 - 676157
GBAA_RS03590	glpT	glycerol-3-phosphate transporter	678389 - 679738
GBAA_RS03595		MarR family transcriptional regulator	680011 - 680469
GBAA_RS03610	rbsR	ribose operon transcriptional repressor RbsR	682206 - 683198
GBAA_RS03615	rbsK	ribokinase	683212 - 684108
GBAA_RS03620	rbsD	D-ribose pyranase	684105 - 684500
GBAA_RS03625	rbsA	ribose ABC transporter ATP-binding protein RbsA	684519 - 686003
GBAA_RS03630	rbsC	ribose ABC transporter permease	686006 - 686941
GBAA_RS03635	rbsB	ribose ABC transporter substrate-binding protein RbsB	686956 - 687882
GBAA_RS03640	fsa	fructose-6-phosphate aldolase	687917 - 688564
GBAA_RS03645		immune inhibitor A	688881 - 691280
GBAA_RS03650		hypothetical protein	691599 - 691940
GBAA_RS03655		MFS transporter	691978 - 693150
GBAA_RS03675	sph	sphingomyelin phosphodiesterase	696070 - 697071
GBAA_RS03685		FAD-binding protein	698339 - 699652
GBAA_RS03690		VanZ family protein	699660 - 700811
GBAA_RS03695		hypothetical protein	700984 - 701187
GBAA_RS03700		undecaprenyl-diphosphate phosphatase	701245 - 702057
GBAA_RS03705		methyl-accepting chemotaxis protein	702190 - 703134
GBAA_RS03710		cell wall-binding protein	703355 - 704617
GBAA_RS03720		hypothetical protein	704941 - 705414
GBAA_RS03725		class A sortase	705531 - 706163
GBAA_RS03740		DUF2339 domain-containing protein	709267 - 710988
GBAA_RS03745		DNA-binding protein	711024 - 712571
GBAA_RS03750		amino acid permease	712753 - 714144
GBAA_RS03755		NCS2 family permease	714425 - 715717
GBAA_RS03760		helix-turn-helix transcriptional regulator	715849 - 716049
GBAA_RS03765		hypothetical protein	716054 - 716482
GBAA_RS03770		GNAT family N-acetyltransferase	716520 - 716957
GBAA_RS03775		DUF4022 family protein	716972 - 717229
GBAA_RS03780		monovalent cation:proton antiporter family protein	717283 - 719112
GBAA_RS03790	qoxC	cytochrome aa3 quinol oxidase subunit III	719646 - 720248
GBAA_RS03795	qoxB	cytochrome aa3 quinol oxidase subunit I	720262 - 722196
GBAA_RS03800		cytochrome aa3 quinol oxidase subunit II	722230 - 723105
GBAA_RS03805		hypothetical protein	723387 - 723584
GBAA_RS03810		C39 family peptidase	723641 - 724351
GBAA_RS03815		amidohydrolase	724484 - 725659
GBAA_RS03820		DUF3311 domain-containing protein	725661 - 725858
GBAA_RS03825		sodium:solute symporter family protein	725855 - 727327
GBAA_RS03830	gerLA	spore germination protein GerLA	727430 - 728908
GBAA_RS03840	gerLC	spore germination protein GerLC	730017 - 731183
GBAA_RS03850		ferrous iron transporter B	731394 - 732794
GBAA_RS03860		ferrous iron transport protein A	733491 - 733748
GBAA_RS03865		phosphate ABC transporter substrate-binding protein PstS	734261 - 735160
GBAA_RS03870	pstC	phosphate ABC transporter permease subunit PstC	735231 - 736121
GBAA_RS03875	pstA	phosphate ABC transporter permease PstA	736124 - 737044
GBAA_RS03880		AAA family ATPase	737230 - 737754
GBAA_RS03885		efflux RND transporter permease subunit	737798 - 740842
GBAA_RS04000		CBS domain-containing protein	748237 - 748656
GBAA_RS04005		DUF3965 domain-containing protein	748951 - 750102
GBAA_RS04015		hypothetical protein	750331 - 750663
GBAA_RS04020		SH3 domain-containing protein	750669 - 751829
GBAA_RS04030		ABC transporter ATP-binding protein	753124 - 753873
GBAA_RS04035		ABC transporter permease	753873 - 754625
GBAA_RS04040		ABC transporter substrate-binding protein	754622 - 755623
GBAA_RS04050	thiO	glycine oxidase ThiO	756247 - 757356
GBAA_RS04055	thiS	thiamine biosynthesis protein ThiS	757372 - 757575
GBAA_RS04065	thiF	thiazole biosynthesis adenylyltransferase ThiF	758341 - 759360
GBAA_RS04080		hypothetical protein	760916 - 761146
GBAA_RS04085		hypothetical protein	761653 - 761757
GBAA_RS04090	kdpF	K(+)-transporting ATPase subunit F	761754 - 761834
GBAA_RS04100	kdpB	potassium-transporting ATPase subunit KdpB	763535 - 765625
GBAA_RS04105	kdpC	K(+)-transporting ATPase subunit C	765642 - 766223
GBAA_RS04115		MFS transporter	767459 - 768640
GBAA_RS04120		MarR family transcriptional regulator	768781 - 769242
GBAA_RS04130		hypothetical protein	770353 - 770556
GBAA_RS04135		NCS2 family permease	770654 - 771955
GBAA_RS04140		SDR family oxidoreductase	772157 - 773023
GBAA_RS04150		hypothetical protein	773955 - 774206
GBAA_RS04155	scrK	fructokinase	774217 - 775158
GBAA_RS04160	scrB	beta-fructofuranosidase	775155 - 776630
GBAA_RS04170		LacI family DNA-binding transcriptional regulator	778153 - 779139
GBAA_RS04175		DUF1540 domain-containing protein	779257 - 779472
GBAA_RS04180		thioredoxin family protein	779545 - 779964
GBAA_RS04185		disulfide bond formation protein B	779977 - 780396
GBAA_RS04190		hypothetical protein	780562 - 780810
GBAA_RS04195		lipoprotein	780927 - 781436
GBAA_RS04205	gerYC	spore germination protein GerYC	782603 - 783685
GBAA_RS04210	gerYA	spore germination protein GerYA	783682 - 785187
GBAA_RS04225		nitroreductase	786140 - 786700
GBAA_RS04230	spoVR	stage V sporulation protein SpoVR	786816 - 788234
GBAA_RS04235		neutral/alkaline non-lysosomal ceramidase N-terminal domain-containing protein	788342 - 789604
GBAA_RS04240		MarR family transcriptional regulator	789726 - 790196
GBAA_RS04245		DUF3238 domain-containing protein	790294 - 790878
GBAA_RS04250		DUF3238 domain-containing protein	791012 - 791596
GBAA_RS04255	cdr	CoA-disulfide reductase	791805 - 793469
GBAA_RS04260		metal-sensitive transcriptional regulator	793655 - 793918
GBAA_RS04265		sulfurtransferase TusA family protein	794007 - 794567
GBAA_RS04270		MBL fold metallo-hydrolase	794606 - 795736
GBAA_RS04275		sulfurtransferase TusA family protein	795768 - 795998
GBAA_RS04280		rhodanese-like domain-containing protein	796057 - 796389
GBAA_RS04285		rhodanese-like domain-containing protein	796404 - 796700
GBAA_RS04290		DsrE/DsrF/DrsH-like family protein	796761 - 797240
GBAA_RS04295		sulfite exporter TauE/SafE family protein	797274 - 798038
GBAA_RS04300		hypothetical protein	798072 - 798512
GBAA_RS04305		LCP family protein	798658 - 799854
GBAA_RS04310		YhdH/YhfP family quinone oxidoreductase	800168 - 801166
GBAA_RS04320		MFS transporter	803187 - 804386
GBAA_RS04330		transcription antiterminator	805866 - 807806
GBAA_RS04335		PTS lactose/cellobiose transporter subunit IIA	807918 - 808238
GBAA_RS04340		PTS sugar transporter subunit IIB	808240 - 808545
GBAA_RS04345		PTS sugar transporter subunit IIC	808628 - 809938
GBAA_RS04355		DUF871 domain-containing protein	810182 - 811267
GBAA_RS04365		ABC transporter permease	813268 - 814443
GBAA_RS04370		ABC transporter ATP-binding protein	814446 - 815120
GBAA_RS04375		efflux RND transporter periplasmic adaptor subunit	815117 - 816223
GBAA_RS04380		TIGR02206 family membrane protein	816434 - 817168
GBAA_RS04390		ABC transporter permease subunit	818124 - 819128
GBAA_RS04400	cotJC	spore coat protein CotJC	820708 - 821277
GBAA_RS04405	cotJB	spore coat protein CotJB	821290 - 821553
GBAA_RS04410		spore coat associated protein CotJA	821562 - 821777
GBAA_RS04415		VOC family protein	821872 - 822231
GBAA_RS04420		DUF2935 domain-containing protein	822246 - 823025
GBAA_RS04425		Ku protein	823043 - 823855
GBAA_RS04430		DUF1232 domain-containing protein	824208 - 824489
GBAA_RS04435		DedA family protein	824500 - 825105
GBAA_RS04440		DUF3992 domain-containing protein	825210 - 825578
GBAA_RS04445		DUF3992 domain-containing protein	825599 - 825943
GBAA_RS04455		metallophosphoesterase	826781 - 829240
GBAA_RS04460		hypothetical protein	829320 - 829523
GBAA_RS32095		hypothetical protein	829536 - 829706
GBAA_RS04470		amino acid permease	829735 - 831138
GBAA_RS04475		cation:proton antiporter	831415 - 832542
GBAA_RS04480		hypothetical protein	832668 - 832982
GBAA_RS04485		MurR/RpiR family transcriptional regulator	833012 - 833875
GBAA_RS04490	murQ	N-acetylmuramic acid 6-phosphate etherase	834031 - 834915
GBAA_RS04495		PTS transporter subunit EIIC	834940 - 836304
GBAA_RS04535		multidrug efflux SMR transporter	841612 - 841956
GBAA_RS04540		multidrug efflux SMR transporter	841959 - 842273
GBAA_RS04545		TetR family transcriptional regulator	842403 - 842981
GBAA_RS04550		tetracycline resistance MFS efflux pump	843192 - 844394
GBAA_RS04555		helix-turn-helix transcriptional regulator	844428 - 844766
GBAA_RS04560		ester cyclase	844935 - 845474
GBAA_RS04565		NAD(P)H-dependent oxidoreductase	845494 - 846042
GBAA_RS04570		SgrR family transcriptional regulator	846115 - 847854
GBAA_RS04575		MFS transporter	847960 - 849216
GBAA_RS04580		hypothetical protein	849261 - 849464
GBAA_RS04585		type 1 glutamine amidotransferase	849702 - 850217
GBAA_RS04590		catalase	850241 - 852238
GBAA_RS04595		ABC transporter permease	852431 - 853630
GBAA_RS04600		amino acid permease	853691 - 855121
GBAA_RS04605	racE	glutamate racemase	855644 - 856474
GBAA_RS04610		DUF3626 domain-containing protein	856587 - 857678
GBAA_RS04615	gapN	NADP-dependent glyceraldehyde-3-phosphate dehydrogenase	857753 - 859192
GBAA_RS04625		ATP-binding cassette domain-containing protein	859783 - 861543
GBAA_RS04635		amino acid ABC transporter substrate-binding protein	863815 - 864612
GBAA_RS04645		amino acid ABC transporter ATP-binding protein	865326 - 866060
GBAA_RS04650	sasP	small acid-soluble spore protein, SasP family	866112 - 866315
GBAA_RS04655		hypothetical protein	866672 - 866917
GBAA_RS04660		YheC/YheD family protein	866934 - 868394
GBAA_RS04665		histidine kinase	868415 - 869467
GBAA_RS04670		DUF445 domain-containing protein	869602 - 870738
GBAA_RS04675		YlbF/YmcA family competence regulator	870880 - 871236
GBAA_RS04680		NDxxF motif lipoprotein	871275 - 871871
GBAA_RS04685		DUF1700 domain-containing protein	871893 - 872453
GBAA_RS04690	alsS	acetolactate synthase AlsS	872858 - 874546
GBAA_RS04695	alsD	alpha-acetolactate decarboxylase	874563 - 875321
GBAA_RS04700		hypothetical protein	875358 - 875714
GBAA_RS04705		DNA-3-methyladenine glycosylase	875736 - 876353
GBAA_RS04710		HAD family phosphatase	876494 - 877366
GBAA_RS04725		coproporphyrinogen III oxidase	882814 - 884304
GBAA_RS04730		fatty acid--CoA ligase	884619 - 886175
GBAA_RS04735		hypothetical protein	886203 - 886667
GBAA_RS04740		SulP family inorganic anion transporter	886856 - 888334
GBAA_RS04745		hypothetical protein	888677 - 888931
GBAA_RS04750		hypothetical protein	889290 - 889661
GBAA_RS04755		accessory Sec system S-layer assembly protein	889763 - 890644
GBAA_RS04760	secA2	accessory Sec system translocase SecA2	890659 - 893025
GBAA_RS04765		polysaccharide biosynthesis protein	893308 - 894828
GBAA_RS04770	csaB	polysaccharide pyruvyl transferase CsaB	894970 - 896073
GBAA_RS04775		S-layer homology domain-containing protein	896749 - 899193
GBAA_RS04780		S-layer homology domain-containing protein	899915 - 902503
GBAA_RS04785		hypothetical protein	902599 - 903789
GBAA_RS04790		MBOAT family protein	903814 - 905229
GBAA_RS04795		MBOAT family protein	905456 - 906913
GBAA_RS04800		hypothetical protein	906923 - 907954
GBAA_RS04805		O-antigen ligase family protein	908096 - 909475
GBAA_RS04810		enoyl-CoA hydratase	909777 - 910565
GBAA_RS04815		amidase	910639 - 910797
GBAA_RS04820		nucleoside triphosphate pyrophosphohydrolase	910815 - 911120
GBAA_RS04825		hypothetical protein	911159 - 911338
GBAA_RS04830		M42 family metallopeptidase	911465 - 912514
GBAA_RS04835		N-acetylmuramoyl-L-alanine amidase	912754 - 914343
GBAA_RS04840		RsmD family RNA methyltransferase	914476 - 915429
GBAA_RS04850		proline racemase family protein	916012 - 917007
GBAA_RS04855		ornithine cyclodeaminase family protein	917027 - 918004
GBAA_RS04865		hypothetical protein	919359 - 920030
GBAA_RS32100		hypothetical protein	921143 - 921304
GBAA_RS32105		hypothetical protein	921403 - 921726
GBAA_RS04890		ABC transporter permease	923705 - 924655
GBAA_RS04895		ABC transporter permease	924662 - 925513
GBAA_RS04905		ABC transporter ATP-binding protein	926525 - 927496
GBAA_RS29590		excinuclease ABC subunit C	927829 - 927966
GBAA_RS04910		hypothetical protein	928136 - 928765
GBAA_RS04915		hypothetical protein	928935 - 929507
GBAA_RS04925		SMI1/KNR4 family protein	930132 - 930590
GBAA_RS04935		MFS transporter	931159 - 932481
GBAA_RS04940		sensor histidine kinase	932707 - 934296
GBAA_RS04945		response regulator	934315 - 934992
GBAA_RS04950		tripartite tricarboxylate transporter substrate binding protein	934989 - 935966
GBAA_RS04955		TerD family protein	936190 - 937395
GBAA_RS04960		DUF3578 domain-containing protein	937495 - 940026
GBAA_RS04970		DUF4870 domain-containing protein	942789 - 943127
GBAA_RS04975		hypothetical protein	943131 - 943382
GBAA_RS04980		MerR family transcriptional regulator	943391 - 944134
GBAA_RS04985		nucleoside triphosphate pyrophosphohydrolase	944188 - 944514
GBAA_RS04990		DnaD domain protein	944715 - 945575
GBAA_RS32110		hypothetical protein	946891 - 947058
GBAA_RS05005		DUF3862 domain-containing protein	947185 - 947601
GBAA_RS05010		DUF4064 domain-containing protein	947623 - 947967
GBAA_RS05015		TrmB family transcriptional regulator	948302 - 949087
GBAA_RS05020		TSUP family transporter	949198 - 949965
GBAA_RS32115		hypothetical protein	950318 - 950473
GBAA_RS05030		TetR/AcrR family transcriptional regulator	950645 - 951220
GBAA_RS05040		permease	952865 - 953392
GBAA_RS05045		hypothetical protein	953389 - 953871
GBAA_RS05055		YjcZ family sporulation protein	954406 - 954531
GBAA_RS05060		hypothetical protein	954731 - 954997
GBAA_RS05065		carboxylic ester hydrolase	955345 - 956751
GBAA_RS05075		CGNR zinc finger domain-containing protein	957183 - 957767
GBAA_RS05080		HPP family protein	957884 - 958438
GBAA_RS05085		alpha/beta fold hydrolase	958793 - 960676
GBAA_RS05090		TetR/AcrR family transcriptional regulator	960734 - 961300
GBAA_RS05095		hypothetical protein	961718 - 961984
GBAA_RS05100		hypothetical protein	962365 - 962721
GBAA_RS05110	pssA	CDP-diacylglycerol--serine O-phosphatidyltransferase	963444 - 964028
GBAA_RS05115		ATP synthase subunit I	964052 - 964423
GBAA_RS05120		DUF2306 domain-containing protein	964716 - 965369
GBAA_RS05125		VanZ family protein	965727 - 966365
GBAA_RS05130	dhaQ	DhaKLM operon coactivator DhaQ	966465 - 967463
GBAA_RS05135	dhaS	dihydroxyacetone kinase transcriptional activator DhaS	967483 - 968049
GBAA_RS29610	dhaK	dihydroxyacetone kinase subunit DhaK	968228 - 969979
GBAA_RS05145		NAD(P)H-dependent oxidoreductase	970033 - 970695
GBAA_RS05150		Rrf2 family transcriptional regulator	970906 - 971412
GBAA_RS05155		hypothetical protein	971616 - 972005
GBAA_RS05160		CPBP family intramembrane metalloprotease	972630 - 973463
GBAA_RS05165		hypothetical protein	973558 - 973752
GBAA_RS05170		hypothetical protein	974011 - 974292
GBAA_RS05175		HD-GYP domain-containing protein	974847 - 975971
GBAA_RS29625		YjcZ family sporulation protein	976122 - 976232
GBAA_RS05180		hypothetical protein	976636 - 976917
GBAA_RS05185		hypothetical protein	977554 - 977775
GBAA_RS05195		S-layer protein	979209 - 980942
GBAA_RS05200		helix-turn-helix transcriptional regulator	981083 - 981397
GBAA_RS05205		DUF2812 domain-containing protein	981411 - 982022
GBAA_RS05210		DUF2798 domain-containing protein	982604 - 982843
GBAA_RS05215		lipoprotein	983075 - 983536
GBAA_RS05220		general stress protein	983750 - 984139
GBAA_RS05225		CsbD family protein	984190 - 984390
GBAA_RS05230		GlsB/YeaQ/YmgE family stress response membrane protein	984466 - 984717
GBAA_RS05235		hypothetical protein	984898 - 985098
GBAA_RS05240	rsbV	anti sigma b factor antagonist RsbV	985296 - 985634
GBAA_RS05250	sigB	RNA polymerase sigma factor SigB	986086 - 986862
GBAA_RS05255		bacterioferritin	986932 - 987372
GBAA_RS05260		fused response regulator/phosphatase	987548 - 988690
GBAA_RS05265		protein-glutamate O-methyltransferase CheR	988729 - 989586
GBAA_RS05270		response regulator	989603 - 992293
GBAA_RS05275		hypothetical protein	992499 - 992750
GBAA_RS32120		hypothetical protein	992972 - 993109
GBAA_RS05285		general stress protein	993149 - 993679
GBAA_RS05290		DUF4028 family protein	993818 - 994021
GBAA_RS05305		hypothetical protein	995054 - 995359
GBAA_RS05310		zinc-dependent alcohol dehydrogenase family protein	995477 - 996472
GBAA_RS05315		YflJ family protein	996601 - 996741
GBAA_RS05320		hypothetical protein	996896 - 997258
GBAA_RS05325		hypothetical protein	997285 - 997470
GBAA_RS05330		DNA repair exonuclease	997639 - 998880
GBAA_RS05335		AAA family ATPase	998877 - 999476
GBAA_RS05340		transposase	1000115 - 1001245
GBAA_RS05345		hypothetical protein	1001413 - 1003716
GBAA_RS05350	yhaM	3'-5' exoribonuclease YhaM	1003758 - 1004702
GBAA_RS05355		TetR/AcrR family transcriptional regulator	1004879 - 1005454
GBAA_RS05360		MFS transporter	1005512 - 1006723
GBAA_RS05365		ring-cleaving dioxygenase	1007140 - 1008084
GBAA_RS05370		ring-cleaving dioxygenase	1008128 - 1009105
GBAA_RS05375		tetratricopeptide repeat protein	1009329 - 1010441
GBAA_RS05380		alpha/beta hydrolase	1010797 - 1011672
GBAA_RS05385		hypothetical protein	1011753 - 1011953
GBAA_RS05390		DUF2935 domain-containing protein	1012127 - 1012978
GBAA_RS05395		helix-turn-helix transcriptional regulator	1013338 - 1013787
GBAA_RS05450		DoxX family protein	1023321 - 1023686
GBAA_RS05455		MFS transporter	1023848 - 1025239
GBAA_RS05460		multidrug efflux MFS transporter	1025262 - 1026710
GBAA_RS05465		hypothetical protein	1026879 - 1027442
GBAA_RS05470		UvrD-helicase domain-containing protein	1027530 - 1029860
GBAA_RS05475	prsA	peptidylprolyl isomerase PrsA	1030238 - 1031101
GBAA_RS05485		hypothetical protein	1031527 - 1031721
GBAA_RS05490		DUF1878 family protein	1031840 - 1032175
GBAA_RS05495		HTH-type transcriptional regulator Hpr	1032181 - 1032738
GBAA_RS05500		YtxH domain-containing protein	1033037 - 1033399
GBAA_RS05505		HIT family protein	1033577 - 1034011
GBAA_RS05515	ecsB	ABC transporter permease EcsB	1035307 - 1036518
GBAA_RS05520	ecsC	ecs operon protein EcsC	1036532 - 1037239
GBAA_RS05525		TetR/AcrR family transcriptional regulator	1037579 - 1038160
GBAA_RS32130		hypothetical protein	1038163 - 1038330
GBAA_RS05535		PH domain-containing protein	1038410 - 1038886
GBAA_RS05550		hypothetical protein	1040436 - 1040870
GBAA_RS05555		membrane protein	1040880 - 1041146
GBAA_RS05560		DUF1304 domain-containing protein	1041856 - 1042227
GBAA_RS05565		lipoprotein	1042919 - 1043743
GBAA_RS05575		MerR family transcriptional regulator	1044730 - 1045533
GBAA_RS05580		hypothetical protein	1045836 - 1046132
GBAA_RS05590		PH domain-containing protein	1046675 - 1048093
GBAA_RS05595		antibiotic biosynthesis monooxygenase	1048246 - 1048749
GBAA_RS05600		PBP1A family penicillin-binding protein	1048877 - 1050994
GBAA_RS05605	hemE	uroporphyrinogen decarboxylase	1051174 - 1052220
GBAA_RS05610	hemH	ferrochelatase	1052235 - 1053170
GBAA_RS05615	hemY	protoporphyrinogen oxidase	1053190 - 1054611
GBAA_RS05620		DUF4026 domain-containing protein	1054651 - 1056003
GBAA_RS05625		chitobiase/beta-hexosaminidase C-terminal domain-containing protein	1056244 - 1058610
GBAA_RS05630		hypothetical protein	1058762 - 1059115
GBAA_RS05635		hypothetical protein	1059112 - 1059951
GBAA_RS05640		BlaI/MecI/CopY family transcriptional regulator	1060181 - 1060579
GBAA_RS05645		M56 family metallopeptidase	1060585 - 1062483
GBAA_RS05650		TetR/AcrR family transcriptional regulator	1062697 - 1063269
GBAA_RS05660		hypothetical protein	1066237 - 1066452
GBAA_RS05665		DUF2087 domain-containing protein	1066489 - 1066794
GBAA_RS05670		PH domain-containing protein	1066821 - 1067174
GBAA_RS05675		GNAT family N-acetyltransferase	1067308 - 1067811
GBAA_RS05680		LacI family DNA-binding transcriptional regulator	1068049 - 1069026
GBAA_RS05685		YhfH family protein	1069102 - 1069230
GBAA_RS05690		MBL fold metallo-hydrolase	1069410 - 1070144
GBAA_RS05695		lipoate--protein ligase	1070154 - 1071143
GBAA_RS05700		lipoprotein	1071398 - 1071826
GBAA_RS05705		fatty acid--CoA ligase family protein	1071988 - 1073520
GBAA_RS05710		hypothetical protein	1073633 - 1073884
GBAA_RS05715		S-layer homology domain-containing protein	1073974 - 1075008
GBAA_RS05720		RHS repeat protein	1075334 - 1082008
GBAA_RS05725		hypothetical protein	1082016 - 1082495
GBAA_RS05730		ribonuclease E inhibitor RraB	1082539 - 1082877
GBAA_RS05735		RHS repeat-associated core domain-containing protein	1082933 - 1083685
GBAA_RS05745		hypothetical protein	1083998 - 1084132
GBAA_RS32145		hypothetical protein	1085943 - 1086101
GBAA_RS05765		hypothetical protein	1086151 - 1086345
GBAA_RS05785		HD domain-containing protein	1088152 - 1089129
GBAA_RS05790		anti-sigma factor	1089169 - 1090287
GBAA_RS05795		RNA polymerase sigma factor	1090293 - 1090778
GBAA_RS05800		AraC family transcriptional regulator	1090916 - 1091818
GBAA_RS05805		hypothetical protein	1091878 - 1092243
GBAA_RS32150		hypothetical protein	1092426 - 1092587
GBAA_RS05815		HAMP domain-containing histidine kinase	1092965 - 1094707
GBAA_RS05820		response regulator transcription factor	1094717 - 1095421
GBAA_RS05825		CPBP family intramembrane metalloprotease	1095563 - 1096411
GBAA_RS05830		hypothetical protein	1096462 - 1096758
GBAA_RS05835		hypothetical protein	1096790 - 1097089
GBAA_RS05840		hypothetical protein	1097101 - 1097289
GBAA_RS05850		methyl-accepting chemotaxis protein	1098829 - 1100556
GBAA_RS05855		DMT family transporter	1100769 - 1101677
GBAA_RS05860		S-layer homology domain-containing protein	1101755 - 1102426
GBAA_RS05865		S-layer homology domain-containing protein	1102838 - 1103497
GBAA_RS05870		S-layer homology domain-containing protein	1103837 - 1104493
GBAA_RS05875	aceB	malate synthase A	1104677 - 1106266
GBAA_RS05880	aceA	isocitrate lyase	1106290 - 1107567
GBAA_RS05895		hypothetical protein	1109186 - 1109461
GBAA_RS05900		hypothetical protein	1109487 - 1109672
GBAA_RS05910		TVP38/TMEM64 family protein	1110809 - 1111402
GBAA_RS05915	lepB	signal peptidase I	1111459 - 1112022
GBAA_RS05920	addB	helicase-exonuclease AddAB subunit AddB	1112139 - 1115654
GBAA_RS05925	addA	helicase-exonuclease AddAB subunit AddA	1115651 - 1119376
GBAA_RS05930		hypothetical protein	1119389 - 1119676
GBAA_RS05935	gerPF	spore germination protein GerPF	1119714 - 1119929
GBAA_RS05940		spore germination protein GerPE	1119972 - 1120358
GBAA_RS05945	gerPD	spore germination protein GerPD	1120374 - 1120568
GBAA_RS05950	gerPC	spore germination protein GerPC	1120575 - 1121189
GBAA_RS05955	gerPB	spore germination protein GerPB	1121256 - 1121462
GBAA_RS05960	gerPA	spore germination protein GerPA	1121477 - 1121698
GBAA_RS05970		fumarylacetoacetate hydrolase family protein	1122218 - 1123120
GBAA_RS05975		hypothetical protein	1123156 - 1123440
GBAA_RS05980	rocD	ornithine aminotransferase	1123546 - 1124736
GBAA_RS05985		YisL family protein	1124887 - 1125252
GBAA_RS05990		DUF2777 domain-containing protein	1125311 - 1125865
GBAA_RS06025		helix-turn-helix domain-containing protein	1133897 - 1134781
GBAA_RS06030		YajQ family cyclic di-GMP-binding protein	1135616 - 1136107
GBAA_RS06035		hypothetical protein	1136347 - 1137201
GBAA_RS06040		hypothetical protein	1137385 - 1137648
GBAA_RS06045	prsA	peptidylprolyl isomerase PrsA	1137689 - 1138546
GBAA_RS06050		DUF3941 domain-containing protein	1138675 - 1138806
GBAA_RS06055		YitT family protein	1138907 - 1139764
GBAA_RS06060		DUF3813 domain-containing protein	1139790 - 1139987
GBAA_RS06065		hypothetical protein	1139988 - 1140128
GBAA_RS06070		Cof-type HAD-IIB family hydrolase	1140234 - 1141043
GBAA_RS06080		YjzC family protein	1141535 - 1141714
GBAA_RS06085	clpB	ATP-dependent chaperone ClpB	1141925 - 1144525
GBAA_RS06090		YjzD family protein	1144559 - 1144741
GBAA_RS06095		hydrolase	1144898 - 1145632
GBAA_RS06100		NAD(P)-dependent oxidoreductase	1145662 - 1146534
GBAA_RS06105		competence protein ComG	1146588 - 1146764
GBAA_RS06110	fabH	beta-ketoacyl-ACP synthase III	1147155 - 1148087
GBAA_RS06115	fabF	beta-ketoacyl-ACP synthase II	1148119 - 1149357
GBAA_RS06120		hypothetical protein	1149464 - 1150252
GBAA_RS06130	trpS	tryptophan--tRNA ligase	1151421 - 1152410
GBAA_RS06140		peptide ABC transporter substrate-binding protein	1153508 - 1155139
GBAA_RS06145		ABC transporter permease	1155267 - 1156196
GBAA_RS06150		ABC transporter permease	1156193 - 1157209
GBAA_RS06155		ABC transporter ATP-binding protein	1157228 - 1158271
GBAA_RS06170		peptide ABC transporter substrate-binding protein	1161193 - 1162797
GBAA_RS06175		hypothetical protein	1162824 - 1163027
GBAA_RS06185	spx	transcriptional regulator Spx	1163599 - 1163994
GBAA_RS06190		TerC family protein	1164044 - 1164718
GBAA_RS06195	mecA	adaptor protein MecA	1165045 - 1165728
GBAA_RS06200		cardiolipin synthase	1165801 - 1167345
GBAA_RS06205		competence protein	1167427 - 1168671
GBAA_RS06210	pepF	oligoendopeptidase F	1168722 - 1170548
GBAA_RS32155		hypothetical protein	1170668 - 1170841
GBAA_RS06220		DsbA family protein	1171071 - 1171964
GBAA_RS06225		hypothetical protein	1171964 - 1172362
GBAA_RS06230		CYTH domain-containing protein	1172543 - 1173121
GBAA_RS06235		hypothetical protein	1173268 - 1173627
GBAA_RS06240		GTP pyrophosphokinase family protein	1173658 - 1174296
GBAA_RS06245		NAD kinase	1174315 - 1175112
GBAA_RS06260	prpE	bis(5'-nucleosyl)-tetraphosphatase PrpE	1177598 - 1178338
GBAA_RS06270		glycosyltransferase family 2 protein	1179715 - 1180650
GBAA_RS06275		class I SAM-dependent methyltransferase	1180657 - 1181424
GBAA_RS06280		class I SAM-dependent methyltransferase	1181552 - 1182397
GBAA_RS06290		glycosyltransferase family 2 protein	1183834 - 1184946
GBAA_RS06295		class I SAM-dependent methyltransferase	1185084 - 1185773
GBAA_RS06300		streptomycin biosynthesis protein StrF	1185770 - 1186456
GBAA_RS06305		streptomycin biosynthesis protein StrF	1186469 - 1187149
GBAA_RS06310		NTP transferase domain-containing protein	1187164 - 1187901
GBAA_RS06320	rfbB	dTDP-glucose 4,6-dehydratase	1188472 - 1189440
GBAA_RS06625		aldehyde dehydrogenase	1243000 - 1244367
GBAA_RS06630	potA	spermidine/putrescine ABC transporter ATP-binding protein PotA	1244606 - 1245589
GBAA_RS06635	potB	spermidine/putrescine ABC transporter permease PotB	1245586 - 1246434
GBAA_RS06640	potC	spermidine/putrescine ABC transporter permease PotC	1246441 - 1247241
GBAA_RS06645	potD	spermidine/putrescine ABC transporter substrate-binding protein PotD	1247280 - 1248317
GBAA_RS06650		phosphatase PAP2 family protein	1248377 - 1249024
GBAA_RS06660		hypothetical protein	1251428 - 1251844
GBAA_RS06665		RluA family pseudouridine synthase	1251943 - 1252866
GBAA_RS06680		(Fe-S)-binding protein	1254897 - 1256225
GBAA_RS06685	glcD	glycolate oxidase subunit GlcD	1256222 - 1257634
GBAA_RS06690		transcriptional regulator	1257752 - 1258867
GBAA_RS06695		YncE family protein	1259004 - 1259978
GBAA_RS06705		HAMP domain-containing protein	1260646 - 1262046
GBAA_RS06710		FadR family transcriptional regulator	1262244 - 1262963
GBAA_RS06715		(Fe-S)-binding protein	1263131 - 1263850
GBAA_RS06720		iron-sulfur cluster-binding protein	1263867 - 1265288
GBAA_RS06725		lactate utilization protein C	1265288 - 1265998
GBAA_RS06730		prepilin peptidase	1266111 - 1266833
GBAA_RS32165		hypothetical protein	1266976 - 1267158
GBAA_RS06740		formate/nitrite transporter family protein	1267185 - 1268036
GBAA_RS06745		TerC family protein	1268240 - 1269034
GBAA_RS06750		potassium transporter TrkH	1269329 - 1270648
GBAA_RS06755		alpha/beta-type small acid-soluble spore protein	1270763 - 1270948
GBAA_RS06765	phaP	polyhydroxyalkanoic acid inclusion protein PhaP	1271641 - 1272165
GBAA_RS06770	phaQ	poly-beta-hydroxybutyrate-responsive repressor	1272208 - 1272660
GBAA_RS06775	phaR	polyhydroxyalkanoic acid synthase subunit PhaR	1272859 - 1273341
GBAA_RS06780	phbB	acetoacetyl-CoA reductase	1273491 - 1274234
GBAA_RS06785	phaC	class III poly(R)-hydroxyalkanoic acid synthase subunit PhaC	1274317 - 1275402
GBAA_RS06795		TrkH family potassium uptake protein	1276715 - 1278064
GBAA_RS06800		DUF3905 domain-containing protein	1278103 - 1278438
GBAA_RS32170		hypothetical protein	1278587 - 1278739
GBAA_RS06810		putative 2-aminoethylphosphonate ABC transporter substrate-binding protein	1278968 - 1280044
GBAA_RS06825	phnX	phosphonoacetaldehyde hydrolase	1282845 - 1283639
GBAA_RS06830	phnW	2-aminoethylphosphonate--pyruvate transaminase	1283655 - 1284752
GBAA_RS06835		saccharopine dehydrogenase NADP-binding domain-containing protein	1284749 - 1285933
GBAA_RS06840		DeoR/GlpR transcriptional regulator	1285974 - 1286756
GBAA_RS06860		CBS domain-containing protein	1290475 - 1291098
GBAA_RS06865		divergent polysaccharide deacetylase family protein	1291166 - 1291936
GBAA_RS06875		DUF3149 domain-containing protein	1292587 - 1294083
GBAA_RS06880		MarR family transcriptional regulator	1294274 - 1294720
GBAA_RS06885		M3 family oligoendopeptidase	1294881 - 1296575
GBAA_RS06900	kinB	sporulation sensor histidine kinase KinB	1297478 - 1298686
GBAA_RS06905	queC	7-cyano-7-deazaguanine synthase QueC	1299031 - 1299693
GBAA_RS06915	queE	7-carboxy-7-deazaguanine synthase QueE	1300177 - 1300893
GBAA_RS06920	queF	NADPH-dependent 7-cyano-7-deazaguanine reductase QueF	1300912 - 1301409
GBAA_RS32175		hypothetical protein	1301908 - 1302066
GBAA_RS06935		hypothetical protein	1302155 - 1302757
GBAA_RS06940		GNAT family N-acetyltransferase	1302793 - 1303371
GBAA_RS06945		hypothetical protein	1303617 - 1303811
GBAA_RS06950		hypothetical protein	1303838 - 1304155
GBAA_RS06960	nrdI	class Ib ribonucleoside-diphosphate reductase assembly flavoprotein NrdI	1304632 - 1304991
GBAA_RS06970		group I intron GIY-YIG endonuclease	1305986 - 1306747
GBAA_RS06980	nrdF	class 1b ribonucleoside-diphosphate reductase subunit beta	1308258 - 1309226
GBAA_RS06985		GntR family transcriptional regulator	1309443 - 1309823
GBAA_RS06990		ABC transporter ATP-binding protein	1309820 - 1310518
GBAA_RS06995		hypothetical protein	1310515 - 1311309
GBAA_RS07000		ABC transporter ATP-binding protein	1311324 - 1312226
GBAA_RS07005		ABC transporter permease	1312226 - 1313002
GBAA_RS07010		CPBP family intramembrane metalloprotease	1313205 - 1314218
GBAA_RS07015		DUF3913 family protein	1314248 - 1314430
GBAA_RS07020		Lrp/AsnC family transcriptional regulator	1314531 - 1314983
GBAA_RS07030		cysteine hydrolase	1315531 - 1316085
GBAA_RS07035		SseB family protein	1316172 - 1316570
GBAA_RS07040		LD-carboxypeptidase	1316598 - 1317518
GBAA_RS07045		nitronate monooxygenase	1317634 - 1318728
GBAA_RS07050	dltD	D-alanyl-lipoteichoic acid biosynthesis protein DltD	1318746 - 1319921
GBAA_RS07055	dltC	D-alanine--poly(phosphoribitol) ligase subunit DltC	1319918 - 1320157
GBAA_RS07060	dltB	D-alanyl-lipoteichoic acid biosynthesis protein DltB	1320226 - 1321392
GBAA_RS07065	dltA	D-alanine--poly(phosphoribitol) ligase subunit DltA	1321389 - 1322900
GBAA_RS07070		teichoic acid D-Ala incorporation-associated protein DltX	1322913 - 1323059
GBAA_RS07075	amaA	N-acyl-aliphatic-L-amino acid amidohydrolase	1323397 - 1324566
GBAA_RS07085		flavodoxin	1324962 - 1325408
GBAA_RS07090		hypothetical protein	1325433 - 1326206
GBAA_RS32185		hypothetical protein	1326306 - 1326467
GBAA_RS07100		aminoglycoside phosphotransferase family protein	1326470 - 1327372
GBAA_RS07105		hypothetical protein	1327456 - 1327974
GBAA_RS32190		hypothetical protein	1328039 - 1328188
GBAA_RS07115		hypothetical protein	1328207 - 1328380
GBAA_RS07120		MATE family efflux transporter	1328454 - 1329815
GBAA_RS07125	uppP	bacitracin resistance undecaprenyl-diphosphatase	1329998 - 1330789
GBAA_RS07130		thioredoxin family protein	1330819 - 1331406
GBAA_RS07135		hypothetical protein	1331440 - 1331871
GBAA_RS07140		MarR family transcriptional regulator	1332058 - 1332453
GBAA_RS07145		hypothetical protein	1332590 - 1332745
GBAA_RS07155		Ktr system potassium transporter B	1335199 - 1336542
GBAA_RS07160		hypothetical protein	1336576 - 1336959
GBAA_RS07165	ytfJ	sporulation protein YtfJ	1337174 - 1337641
GBAA_RS07170		hypothetical protein	1337750 - 1337839
GBAA_RS07180		YkuS family protein	1338192 - 1338440
GBAA_RS07185		DUF3911 family protein	1338558 - 1338797
GBAA_RS07190		hypothetical protein	1338857 - 1339093
GBAA_RS07195	ilvE	branched-chain-amino-acid transaminase	1339213 - 1340109
GBAA_RS07200	ilvB	acetolactate synthase large subunit	1340425 - 1342125
GBAA_RS07205	ilvN	acetolactate synthase small subunit	1342122 - 1342631
GBAA_RS07210	ilvC	ketol-acid reductoisomerase	1342658 - 1343668
GBAA_RS07215	leuA	2-isopropylmalate synthase	1343670 - 1345190
GBAA_RS07220	leuB	3-isopropylmalate dehydrogenase	1345268 - 1346332
GBAA_RS07225	leuC	3-isopropylmalate dehydratase large subunit	1346332 - 1347726
GBAA_RS07235	hisZ	ATP phosphoribosyltransferase regulatory subunit	1348596 - 1349858
GBAA_RS07245	hisD	histidinol dehydrogenase	1350481 - 1351770
GBAA_RS07250	hisB	imidazoleglycerol-phosphate dehydratase HisB	1351770 - 1352354
GBAA_RS07265	hisF	imidazoleglycerol phosphate synthase cyclase subunit	1353670 - 1354428
GBAA_RS07270	hisI	phosphoribosyl-AMP cyclohydrolase	1354425 - 1354730
GBAA_RS07275	hisI	phosphoribosyl-ATP pyrophosphatase	1354741 - 1355064
GBAA_RS07280		histidinol phosphate phosphatase domain-containing protein	1355076 - 1356092
GBAA_RS07285		YozQ family protein	1356160 - 1356327
GBAA_RS07290		2-hydroxyacid dehydrogenase	1356426 - 1357445
GBAA_RS07295	pssA	CDP-diacylglycerol--serine O-phosphatidyltransferase	1357478 - 1358179
GBAA_RS07300		LTA synthase family protein	1358361 - 1360247
GBAA_RS07305		DUF3888 domain-containing protein	1360448 - 1360891
GBAA_RS07315		YezD family protein	1362961 - 1363104
GBAA_RS07320	cysH	phosphoadenylyl-sulfate reductase	1363191 - 1363871
GBAA_RS07325	sat	sulfate adenylyltransferase	1363910 - 1365046
GBAA_RS07330	cysC	adenylyl-sulfate kinase	1365059 - 1365652
GBAA_RS07335		ferredoxin--nitrite reductase	1365664 - 1367286
GBAA_RS07340		DUF3906 family protein	1367297 - 1367500
GBAA_RS07345	cobA	uroporphyrinogen-III C-methyltransferase	1367587 - 1368363
GBAA_RS07350		sirohydrochlorin chelatase	1368365 - 1369120
GBAA_RS07365		sodium-dependent transporter	1370134 - 1371489
GBAA_RS07385		Na+/H+ antiporter NhaC family protein	1375675 - 1376991
GBAA_RS07390		hypothetical protein	1377220 - 1377576
GBAA_RS07395		PspA/IM30 family protein	1377627 - 1378289
GBAA_RS07400		cell wall-active antibiotics response protein	1378396 - 1379136
GBAA_RS07405		sensor histidine kinase	1379136 - 1380191
GBAA_RS07410		response regulator transcription factor	1380188 - 1380820
GBAA_RS07415		DUF3922 domain-containing protein	1380878 - 1381216
GBAA_RS07420	brnQ	branched-chain amino acid transport system II carrier protein	1381240 - 1382595
GBAA_RS07425		hypothetical protein	1383183 - 1383392
GBAA_RS07430		class I SAM-dependent methyltransferase	1383432 - 1384208
GBAA_RS07435		hypothetical protein	1384412 - 1385167
GBAA_RS07440		hypothetical protein	1385262 - 1385459
GBAA_RS07445		site-2 protease family protein	1385610 - 1386707
GBAA_RS07450		hypothetical protein	1386822 - 1387340
GBAA_RS07455	hmpA	NO-inducible flavohemoprotein	1387500 - 1388708
GBAA_RS07460		Crp/Fnr family transcriptional regulator	1388742 - 1389254
GBAA_RS07465		hypothetical protein	1389425 - 1389652
GBAA_RS07475		sulfite exporter TauE/SafE family protein	1389946 - 1390746
GBAA_RS07480		inorganic phosphate transporter	1390864 - 1391862
GBAA_RS07485		DUF47 domain-containing protein	1391874 - 1392494
GBAA_RS29735		hypothetical protein	1394947 - 1395174
GBAA_RS07510		DUF72 domain-containing protein	1398123 - 1398968
GBAA_RS07515		DUF3924 domain-containing protein	1399262 - 1399456
GBAA_RS07520		tyrosine-type recombinase/integrase	1399576 - 1400106
GBAA_RS07525		HAMP domain-containing protein	1400214 - 1402025
GBAA_RS07530	deoD	purine-nucleoside phosphorylase	1402182 - 1402889
GBAA_RS07535	tnpB	IS200/IS605 family element transposase accessory protein TnpB	1403250 - 1404605
GBAA_RS07540		hypothetical protein	1404998 - 1405771
GBAA_RS07545	mprF	bifunctional lysylphosphatidylglycerol flippase/synthetase MprF	1405776 - 1408361
GBAA_RS07550		hypothetical protein	1408548 - 1408937
GBAA_RS07555		YpuI family protein	1408959 - 1409450
GBAA_RS07560		superoxide dismutase	1409556 - 1410470
GBAA_RS07565	dacB	D-alanyl-D-alanine carboxypeptidase DacB	1410583 - 1411707
GBAA_RS07575	spmB	spore maturation protein SpmB	1412293 - 1412823
GBAA_RS07580	rluB	23S rRNA pseudouridine(2605) synthase RluB	1413113 - 1413841
GBAA_RS07585	resA	thiol-disulfide oxidoreductase ResA	1413936 - 1414457
GBAA_RS07590	resB	cytochrome c biogenesis protein ResB	1414579 - 1416204
GBAA_RS07595	resC	cytochrome c biogenesis protein ResC	1416219 - 1417376
GBAA_RS07600	resD	DNA-binding response regulator ResD	1417679 - 1418395
GBAA_RS07605	resE	sensor histidine kinase ResE	1418395 - 1420170
GBAA_RS07610		cob(I)yrinic acid a,c-diamide adenosyltransferase	1420308 - 1420889
GBAA_RS07690	ypdA	YpdA family putative bacillithiol disulfide reductase	1433176 - 1434156
GBAA_RS07695	ansA	asparaginase	1434194 - 1435168
GBAA_RS32195		YpfB family protein	1435348 - 1435521
GBAA_RS07705		(d)CMP kinase	1435650 - 1436327
GBAA_RS07710	rpsA	30S ribosomal protein S1	1436661 - 1437809
GBAA_RS31890		YpzI family protein	1439188 - 1439322
GBAA_RS07730		YIEGIA domain-containing protein	1440043 - 1440936
GBAA_RS07735		hypothetical protein	1440933 - 1441118
GBAA_RS07740	engA	ribosome-associated GTPase EngA	1441243 - 1442553
GBAA_RS07745	gpsA	NAD(P)H-dependent glycerol-3-phosphate dehydrogenase	1442572 - 1443594
GBAA_RS07750		stage VI sporulation protein F	1443711 - 1443962
GBAA_RS07755		DUF2768 domain-containing protein	1444229 - 1444432
GBAA_RS07760		hypothetical protein	1444497 - 1445210
GBAA_RS07765	spoIVA	stage IV sporulation protein A	1445453 - 1446931
GBAA_RS07770		HU family DNA-binding protein	1447230 - 1447502
GBAA_RS07780		heptaprenyl diphosphate synthase component 1	1448408 - 1449157
GBAA_RS07785	menG	2-heptaprenyl-1,4-naphthoquinone methyltransferase	1449187 - 1449900
GBAA_RS07790	hepT	heptaprenyl diphosphate synthase component II	1449932 - 1450894
GBAA_RS07795	ndk	nucleoside-diphosphate kinase	1451019 - 1451465
GBAA_RS07800	aroC	chorismate synthase	1451736 - 1452908
GBAA_RS07805	aroB	3-dehydroquinate synthase	1452908 - 1453999
GBAA_RS07810	hisC	histidinol-phosphate transaminase	1454131 - 1455243
GBAA_RS07815		tetratricopeptide repeat protein	1455556 - 1456818
GBAA_RS07820		YpiB family protein	1456892 - 1457428
GBAA_RS07825		YpiF family protein	1457582 - 1458037
GBAA_RS07830	qcrA	menaquinol-cytochrome c reductase iron-sulfur subunit	1458181 - 1458693
GBAA_RS07835	qcrB	menaquinol-cytochrome c reductase cytochrome b subunit	1458694 - 1459368
GBAA_RS07840	qcrC	menaquinol-cytochrome c reductase cytochrome b/c subunit	1459412 - 1460179
GBAA_RS07850		TIGR01906 family membrane protein	1460918 - 1461604
GBAA_RS07855	ypjB	sporulation protein YpjB	1461712 - 1462500
GBAA_RS07860		zinc metallopeptidase	1462613 - 1463293
GBAA_RS07865		uracil-DNA glycosylase	1463395 - 1464036
GBAA_RS07870		YitT family protein	1464065 - 1464946
GBAA_RS07880		nucleotide pyrophosphohydrolase	1465329 - 1465670
GBAA_RS07885	dapB	dihydrodipicolinate reductase	1465670 - 1466470
GBAA_RS07890	mgsA	methylglyoxal synthase	1466485 - 1466880
GBAA_RS07895	bshB1	bacillithiol biosynthesis deacetylase BshB1	1466892 - 1467596
GBAA_RS07915		cupredoxin domain-containing protein	1470984 - 1471373
GBAA_RS07930	panC	pantoate--beta-alanine ligase	1472616 - 1473464
GBAA_RS07935	panD	aspartate 1-decarboxylase	1473477 - 1473860
GBAA_RS07940	dinG	ATP-dependent DNA helicase DinG	1473989 - 1476793
GBAA_RS07945		YpmA family protein	1477044 - 1477214
GBAA_RS07955	aspB	aspartate transaminase AspB	1477744 - 1478931
GBAA_RS07960	dnaD	DNA replication protein DnaD	1479053 - 1479760
GBAA_RS07965	nth	endonuclease III	1479776 - 1480423
GBAA_RS07980	recU	Holliday junction resolvase RecU	1483728 - 1484330
GBAA_RS07985		DUF2515 domain-containing protein	1484434 - 1485459
GBAA_RS08000		hypothetical protein	1486616 - 1486807
GBAA_RS08005		hypothetical protein	1486985 - 1487464
GBAA_RS08010		spore coat protein D	1487619 - 1488041
GBAA_RS08015		DUF1273 domain-containing protein	1488097 - 1488651
GBAA_RS08020	gpsB	cell division regulator GpsB	1488749 - 1489087
GBAA_RS08025		class I SAM-dependent RNA methyltransferase	1489746 - 1490885
GBAA_RS08030		DUF3921 domain-containing protein	1490947 - 1491129
GBAA_RS08035		ATP-dependent DNA helicase	1491267 - 1493204
GBAA_RS08045		GNAT family N-acetyltransferase	1494873 - 1495346
GBAA_RS08050	mphL	macrolide 2'-phosphotransferase MphL	1495401 - 1496297
GBAA_RS08055		type I methionyl aminopeptidase	1496831 - 1497577
GBAA_RS32010		hypothetical protein	1497775 - 1497888
GBAA_RS08065	pbuX	xanthine permease	1498500 - 1499822
GBAA_RS08075		dynamin family protein	1501606 - 1505265
GBAA_RS08080		DUF3931 domain-containing protein	1505269 - 1505523
GBAA_RS08085		GNAT family N-acetyltransferase	1505596 - 1506063
GBAA_RS08090		YpbS family protein	1506085 - 1506357
GBAA_RS08095		sulfurtransferase	1506360 - 1507193
GBAA_RS08100		hypothetical protein	1507873 - 1508322
GBAA_RS08105		lipoprotein	1508406 - 1508717
GBAA_RS08115		DUF350 domain-containing protein	1509953 - 1510339
GBAA_RS08120		magnesium transporter	1511032 - 1511757
GBAA_RS08125		5'-3' exonuclease	1511888 - 1512754
GBAA_RS08135		acyltransferase	1513588 - 1514781
GBAA_RS08140		capsule biosynthesis protein CapK	1514782 - 1515525
GBAA_RS08150		sugar transferase	1516150 - 1516788
GBAA_RS08155		oligosaccharide flippase family protein	1516831 - 1518267
GBAA_RS08160		O-antigen ligase family protein	1518271 - 1519485
GBAA_RS08185		GNAT family N-acetyltransferase	1538236 - 1539096
GBAA_RS08195		hypothetical protein	1539879 - 1540139
GBAA_RS08200		DMT family transporter	1540142 - 1541047
GBAA_RS08205		reverse transcriptase-like protein	1541061 - 1541447
GBAA_RS08210		aldose 1-epimerase family protein	1541517 - 1542389
GBAA_RS08215		QueT transporter family protein	1542573 - 1543058
GBAA_RS08220		reverse transcriptase-like protein	1543202 - 1543861
GBAA_RS08225		zinc-finger domain-containing protein	1543874 - 1544050
GBAA_RS08230		DUF2564 family protein	1544084 - 1544332
GBAA_RS08235	cspB	cold shock-like protein CspB	1544452 - 1544649
GBAA_RS08240		YqcI/YcgG family protein	1544912 - 1545640
GBAA_RS08245		LysE family transporter	1545780 - 1546412
GBAA_RS08250		hypothetical protein	1546432 - 1546725
GBAA_RS08255		sterol desaturase family protein	1546805 - 1547434
GBAA_RS08260		DUF485 domain-containing protein	1547658 - 1547999
GBAA_RS08265	actP	cation/acetate symporter ActP	1547996 - 1549552
GBAA_RS08270		aspartate aminotransferase family protein	1549742 - 1551091
GBAA_RS08275		DUF3986 family protein	1551176 - 1551454
GBAA_RS08280		cation:proton antiporter	1551513 - 1552676
GBAA_RS08290		MerR family transcriptional regulator	1554781 - 1555611
GBAA_RS08295		MATE family efflux transporter	1555750 - 1557105
GBAA_RS08300		DUF421 domain-containing protein	1557141 - 1557806
GBAA_RS08305		YdcF family protein	1557967 - 1558545
GBAA_RS08310		DUF4870 domain-containing protein	1558691 - 1559008
GBAA_RS08315	nfsA	oxygen-insensitive NADPH nitroreductase	1559281 - 1560015
GBAA_RS08320		glutamine amidotransferase	1560066 - 1560650
GBAA_RS08325		sulfite exporter TauE/SafE family protein	1560763 - 1561488
GBAA_RS08330		MFS transporter	1561613 - 1562833
GBAA_RS08335		winged helix-turn-helix transcriptional regulator	1562853 - 1563302
GBAA_RS08340		MFS transporter	1563431 - 1564645
GBAA_RS08345		VOC family protein	1564653 - 1565120
GBAA_RS31895		YjcZ family sporulation protein	1565287 - 1565406
GBAA_RS08355		aspartyl-phosphate phosphatase Spo0E family protein	1565646 - 1565864
GBAA_RS08360	hfq	RNA chaperone Hfq	1565918 - 1566106
GBAA_RS08365		HD domain-containing protein	1566134 - 1566736
GBAA_RS08375		OmpA family protein	1567764 - 1568441
GBAA_RS08380		response regulator	1568592 - 1568960
GBAA_RS32200		Hpt domain-containing protein	1569090 - 1569716
GBAA_RS08385		chemotaxis protein CheW	1569725 - 1571092
GBAA_RS08390	fliY	flagellar motor switch phosphatase FliY	1571266 - 1572906
GBAA_RS08395		hypothetical protein	1572936 - 1574288
GBAA_RS08400		hypothetical protein	1574316 - 1575032
GBAA_RS08405	cheR	protein-glutamate O-methyltransferase CheR	1575066 - 1575848
GBAA_RS08415		YaaR family protein	1576528 - 1576992
GBAA_RS08420		hypothetical protein	1577009 - 1577461
GBAA_RS08425	flgK	flagellar hook-associated protein FlgK	1577479 - 1578777
GBAA_RS08440		flagellar hook-associated protein 2	1579866 - 1581218
GBAA_RS08445		flagellar protein FliS	1581241 - 1581609
GBAA_RS08460	flgC	flagellar basal body rod protein FlgC	1582669 - 1583082
GBAA_RS08465	fliE	flagellar hook-basal body complex protein FliE	1583099 - 1583398
GBAA_RS08480	fliG	flagellar motor switch protein FliG	1585005 - 1586009
GBAA_RS08490	fliI	flagellar protein export ATPase FliI	1586679 - 1587983
GBAA_RS08500		hypothetical protein	1588520 - 1588723
GBAA_RS08505		flagellar hook-length control protein FliK	1588774 - 1589634
GBAA_RS08510		flagellar hook assembly protein FlgD	1589638 - 1590210
GBAA_RS08515	flgE	flagellar hook protein FlgE	1590232 - 1591545
GBAA_RS08520		DUF3964 family protein	1591595 - 1591933
GBAA_RS08535		hypothetical protein	1594394 - 1595341
GBAA_RS08540		glycosyltransferase	1596420 - 1596872
GBAA_RS08545		hypothetical protein	1597286 - 1597546
GBAA_RS08555		hypothetical protein	1598047 - 1599750
GBAA_RS08565		hypothetical protein	1602226 - 1602903
GBAA_RS08595		flagellin	1606994 - 1607857
GBAA_RS08600		lytic transglycosylase domain-containing protein	1608113 - 1608898
GBAA_RS08615	fliN	flagellar motor switch protein FliN	1610199 - 1610558
GBAA_RS08620		hypothetical protein	1610571 - 1610891
GBAA_RS08625		flagellar type III secretion system pore protein FliP	1610888 - 1611646
GBAA_RS08630		flagellar biosynthetic protein FliQ	1611680 - 1611955
GBAA_RS08635	fliR	flagellar type III secretion system protein FliR	1611971 - 1612732
GBAA_RS08640	flhB	flagellar type III secretion system protein FlhB	1612743 - 1613789
GBAA_RS08655	flgG	flagellar basal-body rod protein FlgG	1617244 - 1618017
GBAA_RS08660		alanyl-tRNA editing protein	1618135 - 1618845
GBAA_RS08665		TrmB family transcriptional regulator	1618863 - 1619699
GBAA_RS08675		AzlD domain-containing protein	1620408 - 1620719
GBAA_RS08680		DUF3951 domain-containing protein	1620782 - 1620952
GBAA_RS08685		TetR/AcrR family transcriptional regulator	1621040 - 1621624
GBAA_RS08700		dienelactone hydrolase family protein	1622402 - 1623007
GBAA_RS08705		antibiotic biosynthesis monooxygenase	1623010 - 1623345
GBAA_RS08710		H-type small acid-soluble spore protein	1623534 - 1623713
GBAA_RS08715		helix-turn-helix transcriptional regulator	1623780 - 1624991
GBAA_RS08720		MFS transporter	1625111 - 1626379
GBAA_RS08725		DUF4398 domain-containing protein	1626485 - 1627012
GBAA_RS08730		LysR family transcriptional regulator	1627053 - 1627946
GBAA_RS08740		ABC transporter substrate-binding protein	1629078 - 1630103
GBAA_RS08750		MBL fold metallo-hydrolase	1631783 - 1633045
GBAA_RS08755		hypothetical protein	1633066 - 1633899
GBAA_RS08760		hypothetical protein	1633949 - 1634362
GBAA_RS08765		hypothetical protein	1634594 - 1634755
GBAA_RS08770		cupin domain-containing protein	1634915 - 1635550
GBAA_RS08775		serine hydrolase	1635652 - 1636743
GBAA_RS08780		DUF3885 domain-containing protein	1636794 - 1637435
GBAA_RS08785		histidine phosphatase family protein	1637594 - 1638169
GBAA_RS08790		hypothetical protein	1638259 - 1638630
GBAA_RS08795		alpha/beta fold hydrolase	1638649 - 1639509
GBAA_RS08960	dsdA	D-serine ammonia-lyase	1667925 - 1669265
GBAA_RS08965		DUF445 domain-containing protein	1669411 - 1670658
GBAA_RS08970	exsE	exosporium protein exsE	1670689 - 1671645
GBAA_RS08975		hypothetical protein	1671642 - 1672712
GBAA_RS08980		hypothetical protein	1672709 - 1673149
GBAA_RS09000		ABC transporter ATP-binding protein	1675779 - 1676717
GBAA_RS09005		ABC transporter permease	1676755 - 1677864
GBAA_RS09010		ABC transporter permease	1677866 - 1679008
GBAA_RS09015		cardiolipin synthetase	1679119 - 1680330
GBAA_RS09020	pyrH	UMP kinase	1680385 - 1681128
GBAA_RS09040		sensor histidine kinase	1686101 - 1687390
GBAA_RS09045		DNA-binding domain-containing protein	1687393 - 1688325
GBAA_RS09050		DEAD/DEAH box helicase	1688443 - 1691637
GBAA_RS09055		DUF3934 domain-containing protein	1691729 - 1691863
GBAA_RS32210		hypothetical protein	1691964 - 1692137
GBAA_RS09070	asnA	aspartate--ammonia ligase	1692598 - 1693581
GBAA_RS09075		helix-turn-helix transcriptional regulator	1693920 - 1694315
GBAA_RS09080		VOC family protein	1694535 - 1694990
GBAA_RS09085		aspartate kinase	1695340 - 1696569
GBAA_RS09100		DUF4166 domain-containing protein	1698054 - 1698659
GBAA_RS09105	yndJ	YndJ family protein	1698665 - 1700290
GBAA_RS09110		8-oxo-dGTP diphosphatase	1700353 - 1700787
GBAA_RS09115		N-acetylmuramoyl-L-alanine amidase	1700956 - 1702200
GBAA_RS09120		S-layer homology domain-containing protein	1702454 - 1703833
GBAA_RS09125		MFS transporter	1704029 - 1705291
GBAA_RS09130		hypothetical protein	1705320 - 1705598
GBAA_RS09135		hypothetical protein	1705618 - 1706082
GBAA_RS09140		carbon starvation protein A	1706325 - 1707767
GBAA_RS09145		UDP-galactose-lipid carrier transferase	1707857 - 1708621
GBAA_RS09155		ketoacyl-ACP synthase III	1710205 - 1711188
GBAA_RS09160		cobalt transporter CbiN	1711363 - 1711917
GBAA_RS09165	hflX	GTPase HflX	1712401 - 1713660
GBAA_RS09180		MFS transporter	1715588 - 1716799
GBAA_RS09185	cysK	cysteine synthase A	1716810 - 1717727
GBAA_RS09190		GNAT family N-acetyltransferase	1717804 - 1718316
GBAA_RS09195		DUF4037 domain-containing protein	1718409 - 1719233
GBAA_RS09200		polysaccharide biosynthesis protein	1719274 - 1720908
GBAA_RS09205		sodium-dependent transporter	1721653 - 1722990
GBAA_RS09210		polysaccharide deacetylase family protein	1723030 - 1723734
GBAA_RS09215		hypothetical protein	1724065 - 1724328
GBAA_RS09220		DUF421 domain-containing protein	1724509 - 1725195
GBAA_RS09225		elongation factor G-binding protein	1725306 - 1725947
GBAA_RS09235		NAD(P)-dependent oxidoreductase	1726699 - 1727652
GBAA_RS09240		hypothetical protein	1727944 - 1728294
GBAA_RS09245		hypothetical protein	1728481 - 1728681
GBAA_RS09250	msrA	peptide-methionine (S)-S-oxide reductase MsrA	1728849 - 1729385
GBAA_RS09255		SDR family oxidoreductase	1729477 - 1730235
GBAA_RS09260	ilvE	branched-chain-amino-acid transaminase	1731199 - 1732098
GBAA_RS09265	ilvB	acetolactate synthase large subunit	1732121 - 1733833
GBAA_RS09270		ACT domain-containing protein	1733830 - 1734042
GBAA_RS09275	ilvC	ketol-acid reductoisomerase	1734057 - 1735064
GBAA_RS09285	ilvA	threonine ammonia-lyase IlvA	1736816 - 1738078
GBAA_RS09290		hypothetical protein	1738159 - 1738386
GBAA_RS09300		DUF554 domain-containing protein	1739755 - 1740471
GBAA_RS09305		GNAT family N-acetyltransferase	1740487 - 1741338
GBAA_RS09310		multidrug efflux MFS transporter	1741506 - 1742720
GBAA_RS09315		dioxygenase	1742769 - 1743530
GBAA_RS09320		alpha/beta hydrolase	1743733 - 1744656
GBAA_RS09325		LytTR family transcriptional regulator DNA-binding domain-containing protein	1745081 - 1745725
GBAA_RS09330		succinate CoA transferase	1745853 - 1747367
GBAA_RS09335		GNAT family N-acetyltransferase	1747578 - 1748021
GBAA_RS09340		hypothetical protein	1748049 - 1748408
GBAA_RS09345		bifunctional S-methyl-5'-thioadenosine deaminase/S-adenosylhomocysteine deaminase	1748462 - 1749787
GBAA_RS09350		alpha/beta hydrolase	1749941 - 1751320
GBAA_RS09360		hypothetical protein	1754037 - 1754246
GBAA_RS29885		hypothetical protein	1754426 - 1754530
GBAA_RS09370		lipoprotein	1754610 - 1754990
GBAA_RS09375		class I SAM-dependent methyltransferase	1755335 - 1757365
GBAA_RS09380		TIGR04053 family radical SAM/SPASM domain-containing protein	1757653 - 1758786
GBAA_RS09385		GNAT family N-acetyltransferase	1758904 - 1759434
GBAA_RS09405		Nramp family divalent metal transporter	1762334 - 1763629
GBAA_RS09410		rhodanese-related sulfurtransferase	1764106 - 1765065
GBAA_RS09415		hypothetical protein	1765307 - 1766782
GBAA_RS09420	panE	2-dehydropantoate 2-reductase	1766957 - 1767901
GBAA_RS09440	nheB	non-hemolytic enterotoxin NHE subunit B	1772126 - 1773334
GBAA_RS09450		LysE family translocator	1774755 - 1775381
GBAA_RS09455		sugar-binding transcriptional regulator	1775739 - 1776686
GBAA_RS09465		NupC/NupG family nucleoside CNT transporter	1777766 - 1778947
GBAA_RS09495		sulfite exporter TauE/SafE family protein	1782469 - 1783149
GBAA_RS09500		hypothetical protein	1783201 - 1784184
GBAA_RS09505		aminopeptidase P family protein	1784405 - 1785688
GBAA_RS09510		multicopper oxidase family protein	1785806 - 1787461
GBAA_RS09515		SH3 domain-containing protein	1788067 - 1789761
GBAA_RS09520		membrane protein	1789942 - 1790487
GBAA_RS09525	topB	DNA topoisomerase III	1790821 - 1792965
GBAA_RS09530		DUF4153 domain-containing protein	1793234 - 1794481
GBAA_RS09535		arsenic resistance protein	1794608 - 1795573
GBAA_RS09550		VOC family protein	1798240 - 1798659
GBAA_RS09555		copper resistance protein CopC	1798989 - 1800638
GBAA_RS09560		DUF1775 domain-containing protein	1800751 - 1801371
GBAA_RS09565		alpha/beta hydrolase	1801501 - 1802277
GBAA_RS09570		DMT family transporter	1802464 - 1803369
GBAA_RS09575		LysR family transcriptional regulator	1803467 - 1804336
GBAA_RS09580		Rrf2 family transcriptional regulator	1804457 - 1804888
GBAA_RS09585		DsbA family oxidoreductase	1804960 - 1805610
GBAA_RS09590		nitroreductase family protein	1805668 - 1806270
GBAA_RS09600		amidase	1806640 - 1808250
GBAA_RS09610		L-lactate dehydrogenase	1809498 - 1810442
GBAA_RS09615		flavin monoamine oxidase family protein	1810644 - 1812080
GBAA_RS09630		TetR/AcrR family transcriptional regulator	1814568 - 1815173
GBAA_RS09635		o-succinylbenzoate--CoA ligase	1815186 - 1816676
GBAA_RS09640		MaoC family dehydratase	1816681 - 1817082
GBAA_RS09645		3-oxoacyl-ACP synthase	1817097 - 1818092
GBAA_RS09650		substrate-binding domain-containing protein	1818274 - 1819491
GBAA_RS09655		ABC transporter ATP-binding protein	1819581 - 1820354
GBAA_RS09665		branched-chain amino acid ABC transporter permease	1821055 - 1821915
GBAA_RS09670		branched-chain amino acid ABC transporter permease	1821965 - 1822918
GBAA_RS09675		LysR family transcriptional regulator	1822980 - 1823768
GBAA_RS09685		tautomerase family protein	1824474 - 1824881
GBAA_RS09690		carboxymuconolactone decarboxylase family protein	1824883 - 1825194
GBAA_RS09695		MarR family transcriptional regulator	1825288 - 1825731
GBAA_RS09700		LLM class flavin-dependent oxidoreductase	1825852 - 1826907
GBAA_RS09705	cydA	cytochrome ubiquinol oxidase subunit I	1827525 - 1828928
GBAA_RS09715	cydD	thiol reductant ABC exporter subunit CydD	1829931 - 1831646
GBAA_RS09725		hypothetical protein	1833663 - 1833884
GBAA_RS09735		LD-carboxypeptidase	1834509 - 1835510
GBAA_RS09740		D-alanyl-D-alanine carboxypeptidase	1835713 - 1836570
GBAA_RS09745		nitroreductase family protein	1836818 - 1837417
GBAA_RS09750		hypothetical protein	1837465 - 1837686
GBAA_RS09760		alpha/beta hydrolase	1839694 - 1840458
GBAA_RS09775		response regulator transcription factor	1842539 - 1843225
GBAA_RS09785		DUF3139 domain-containing protein	1844320 - 1844907
GBAA_RS09790		3-ketoacyl-ACP reductase	1845103 - 1845822
GBAA_RS09795		hypothetical protein	1845939 - 1846052
GBAA_RS09800		aminoglycoside 6-adenylyltransferase	1846193 - 1847065
GBAA_RS09805		polysaccharide deacetylase family protein	1847183 - 1848010
GBAA_RS09815		NUDIX domain-containing protein	1848468 - 1849076
GBAA_RS09820		pyridoxamine 5'-phosphate oxidase family protein	1849160 - 1849798
GBAA_RS09825		homoserine dehydrogenase	1850762 - 1852057
GBAA_RS09835	thrB	homoserine kinase	1853105 - 1853998
GBAA_RS09840		hypothetical protein	1854118 - 1854327
GBAA_RS09845		glycoside hydrolase	1854544 - 1856841
GBAA_RS09850		LCP family protein	1857046 - 1858047
GBAA_RS09855		lipoprotein	1858207 - 1859454
GBAA_RS09860		response regulator transcription factor	1859468 - 1860157
GBAA_RS09865		HAMP domain-containing histidine kinase	1860154 - 1861515
GBAA_RS09870		polysaccharide deacetylase	1861616 - 1862437
GBAA_RS09875		lipoprotein	1862452 - 1863108
GBAA_RS09880		MgtC/SapB family protein	1863268 - 1863948
GBAA_RS09885		GNAT family N-acetyltransferase	1864046 - 1864567
GBAA_RS09890	asbA	petrobactin biosynthesis protein AsbA	1864852 - 1866660
GBAA_RS09905	asbD	petrobactin biosynthesis protein AsbD	1869779 - 1870054
GBAA_RS09910	asbE	petrobactin biosynthesis protein AsbE	1870078 - 1871061
GBAA_RS09915	asbF	petrobactin biosynthesis 3-dehydroshikimate dehydratase AsbF	1871099 - 1871941
GBAA_RS09920		alpha/beta-type small acid-soluble spore protein	1872067 - 1872273
GBAA_RS09930		amino acid transporter	1873772 - 1874386
GBAA_RS09940		patatin-like phospholipase family protein	1874798 - 1875763
GBAA_RS09945		YjcZ family sporulation protein	1875854 - 1875994
GBAA_RS09950		DUF1963 domain-containing protein	1876219 - 1876971
GBAA_RS09955		protease	1877117 - 1878277
GBAA_RS09960		DUF4083 domain-containing protein	1878381 - 1878578
GBAA_RS09965		NUDIX hydrolase	1878610 - 1879071
GBAA_RS09970	nadE	ammonia-dependent NAD(+) synthetase	1879118 - 1879936
GBAA_RS09980		AbrB/MazE/SpoVT family DNA-binding domain-containing protein	1882201 - 1882488
GBAA_RS09985		serine protease	1882763 - 1883713
GBAA_RS09990		helix-turn-helix transcriptional regulator	1883754 - 1884062
GBAA_RS09995		aldo/keto reductase	1884170 - 1885105
GBAA_RS10000		MFS transporter	1885308 - 1886483
GBAA_RS10005		hypothetical protein	1886671 - 1886895
GBAA_RS10010		DUF4257 domain-containing protein	1886980 - 1887327
GBAA_RS10015		DinB family protein	1887524 - 1888051
GBAA_RS10020	rsgA	ribosome small subunit-dependent GTPase A	1888231 - 1889280
GBAA_RS10025		methyl-accepting chemotaxis protein	1889485 - 1891467
GBAA_RS10035		hypothetical protein	1891664 - 1891969
GBAA_RS10040		DUF3979 family protein	1892220 - 1892588
GBAA_RS10045		GerAB/ArcD/ProY family transporter	1892623 - 1893663
GBAA_RS10050		DNA starvation/stationary phase protection protein	1893905 - 1894348
GBAA_RS10055		DUF3939 domain-containing protein	1894455 - 1894910
GBAA_RS10060		hypothetical protein	1895135 - 1896079
GBAA_RS10065		LLM class flavin-dependent oxidoreductase	1896125 - 1897126
GBAA_RS10070		DUF3896 domain-containing protein	1897232 - 1897423
GBAA_RS10075		flavin monoamine oxidase family protein	1897601 - 1899064
GBAA_RS10080		GNAT family N-acetyltransferase	1899149 - 1899733
GBAA_RS10085		aldo/keto reductase	1899758 - 1900660
GBAA_RS10090		GTP-binding protein	1900826 - 1901776
GBAA_RS10095		GNAT family N-acetyltransferase	1901875 - 1902345
GBAA_RS32220		hypothetical protein	1902756 - 1902902
GBAA_RS10100		exosporium leader peptide-containing protein	1902942 - 1903175
GBAA_RS10110		hypothetical protein	1903657 - 1903851
GBAA_RS10115		hypothetical protein	1903996 - 1904247
GBAA_RS10145		hypothetical protein	1908165 - 1908611
GBAA_RS10150		hypothetical protein	1909243 - 1909647
GBAA_RS10155		zinc ABC transporter substrate-binding protein	1910053 - 1911003
GBAA_RS32225		hypothetical protein	1911271 - 1911420
GBAA_RS10170	namA	NADPH dehydrogenase NamA	1912225 - 1913262
GBAA_RS10175		methylated-DNA--[protein]-cysteine S-methyltransferase	1913397 - 1913849
GBAA_RS10180		DUF2628 domain-containing protein	1913857 - 1914870
GBAA_RS10185		peptide ABC transporter substrate-binding protein	1914947 - 1916608
GBAA_RS10190	fosB	FosB/FosD family fosfomycin resistance bacillithiol transferase	1916667 - 1917083
GBAA_RS10195		short-chain dehydrogenase	1917096 - 1917641
GBAA_RS10200		phosphoserine phosphatase 1	1917654 - 1918265
GBAA_RS10205	exsB	exosporium protein ExsB	1918310 - 1918870
GBAA_RS10210	cotH	spore coat protein CotH	1919052 - 1920128
GBAA_RS10215		NUDIX hydrolase	1920234 - 1920851
GBAA_RS10220		DedA family protein	1920956 - 1921558
GBAA_RS10225		polysaccharide biosynthesis protein	1921661 - 1923040
GBAA_RS10230		magnesium transporter CorA family protein	1923225 - 1924166
GBAA_RS10235		permease	1924365 - 1925261
GBAA_RS10240		TIGR03943 family protein	1925265 - 1926134
GBAA_RS10245		acyl-CoA thioesterase	1926330 - 1926836
GBAA_RS29945		YjcZ family sporulation protein	1926963 - 1927049
GBAA_RS10250	cls	cardiolipin synthase	1927290 - 1928393
GBAA_RS10260		hypothetical protein	1929070 - 1929249
GBAA_RS10265		NAD(P)H-binding protein	1929351 - 1929971
GBAA_RS10270		DUF456 family protein	1929996 - 1930478
GBAA_RS10275		HlyC/CorC family transporter	1930480 - 1931787
GBAA_RS10280		hypothetical protein	1931996 - 1932865
GBAA_RS10285		CBS domain-containing protein	1933042 - 1933689
GBAA_RS10290	brnQ	branched-chain amino acid transport system II carrier protein	1934119 - 1935465
GBAA_RS10295	csaA	chaperone CsaA	1935532 - 1935861
GBAA_RS10300		DUF1572 family protein	1935879 - 1936406
GBAA_RS10310		hypothetical protein	1936689 - 1936985
GBAA_RS10315	spoIIP	stage II sporulation protein SpoIIP	1937075 - 1938229
GBAA_RS10320		GNAT family N-acetyltransferase	1938453 - 1938950
GBAA_RS10325		M15 family metallopeptidase	1938962 - 1939702
GBAA_RS10330		NUDIX domain-containing protein	1939726 - 1940172
GBAA_RS10335		amidase	1940357 - 1941832
GBAA_RS10340		MFS transporter	1941882 - 1943099
GBAA_RS10345		NfeD family protein	1943375 - 1943803
GBAA_RS10355		histidine phosphatase family protein	1944878 - 1945468
GBAA_RS10360		Cof-type HAD-IIB family hydrolase	1945475 - 1946251
GBAA_RS10365		hypothetical protein	1946259 - 1946720
GBAA_RS10370	alr	alanine racemase	1946892 - 1948067
GBAA_RS10380		GNAT family N-acetyltransferase	1948794 - 1949681
GBAA_RS10385		nitrate reductase	1949705 - 1950583
GBAA_RS10390		glycosyl transferase	1950971 - 1952179
GBAA_RS10395		YitT family protein	1952347 - 1953192
GBAA_RS10400		PLP-dependent aminotransferase family protein	1953239 - 1954639
GBAA_RS10405		GNAT family N-acetyltransferase	1954770 - 1955192
GBAA_RS10420		GNAT family N-acetyltransferase	1957233 - 1957790
GBAA_RS10425		GNAT family N-acetyltransferase	1957879 - 1958364
GBAA_RS10430		cupin	1958377 - 1958745
GBAA_RS10435		hypothetical protein	1958766 - 1958960
GBAA_RS10440		hypothetical protein	1958961 - 1959146
GBAA_RS10445		DUF4176 domain-containing protein	1959208 - 1959381
GBAA_RS10450		hypothetical protein	1959432 - 1959620
GBAA_RS10455		hypothetical protein	1959762 - 1959953
GBAA_RS10465		hypothetical protein	1960697 - 1961020
GBAA_RS10475	ytfJ	sporulation protein YtfJ	1961988 - 1962413
GBAA_RS10485		hypothetical protein	1963393 - 1963713
GBAA_RS10500		class I SAM-dependent methyltransferase	1964570 - 1965280
GBAA_RS10505		formate--tetrahydrofolate ligase	1965344 - 1967032
GBAA_RS10510		hypothetical protein	1967123 - 1967650
GBAA_RS10515		DEAD/DEAH box helicase	1967670 - 1968839
GBAA_RS10525		VOC family protein	1969484 - 1969867
GBAA_RS10530		zinc dependent phospholipase C family protein	1969913 - 1970551
GBAA_RS10535		quinone oxidoreductase	1970581 - 1971567
GBAA_RS10540		sigma-70 family RNA polymerase sigma factor	1971773 - 1972351
GBAA_RS10545		DUF3600 domain-containing protein	1972348 - 1973028
GBAA_RS10555		MBL fold metallo-hydrolase	1973605 - 1974576
GBAA_RS10560		DUF3925 domain-containing protein	1974674 - 1974883
GBAA_RS10565	bsaA	glutathione peroxidase	1975109 - 1975591
GBAA_RS10575		DUF58 domain-containing protein	1977900 - 1979114
GBAA_RS10585		hypothetical protein	1980393 - 1980734
GBAA_RS10590		hypothetical protein	1980827 - 1981327
GBAA_RS10605	narJ	nitrate reductase molybdenum cofactor assembly chaperone	1986974 - 1987504
GBAA_RS10610	narI	respiratory nitrate reductase subunit gamma	1987522 - 1988211
GBAA_RS10615		GntR family transcriptional regulator	1988543 - 1988929
GBAA_RS10620		ABC transporter ATP-binding protein	1988926 - 1989792
GBAA_RS10630		Crp/Fnr family transcriptional regulator	1990812 - 1991504
GBAA_RS10635	moaA	GTP 3',8-cyclase MoaA	1991783 - 1992796
GBAA_RS10640		molybdopterin-synthase adenylyltransferase MoeB	1992814 - 1993827
GBAA_RS10645	moeA	molybdopterin molybdotransferase MoeA	1993870 - 1995159
GBAA_RS10650	moaE	molybdopterin synthase catalytic subunit MoaE	1995204 - 1995674
GBAA_RS10655	moaD	molybdopterin converting factor subunit 1	1995671 - 1995904
GBAA_RS10660	narK	nitrate transporter NarK	1995985 - 1997154
GBAA_RS10665		AEC family transporter	1997506 - 1998423
GBAA_RS10670		hypothetical protein	1998747 - 1999124
GBAA_RS10680		sirohydrochlorin chelatase	1999781 - 2000491
GBAA_RS10685		uroporphyrin-III C-methyltransferase	2000488 - 2001912
GBAA_RS10690	nirD	nitrite reductase small subunit NirD	2001938 - 2002294
GBAA_RS10695	nirB	NADPH-nitrite reductase large subunit	2002310 - 2004715
GBAA_RS10700	ric	iron-sulfur cluster repair di-iron protein	2004927 - 2005634
GBAA_RS10705		hypothetical protein	2005912 - 2006481
GBAA_RS10715	exsG	exosporium protein ExsG	2007807 - 2007959
GBAA_RS10720		hypothetical protein	2008175 - 2008384
GBAA_RS10725		arylamine N-acetyltransferase	2008480 - 2009319
GBAA_RS10730		hypothetical protein	2009870 - 2011471
GBAA_RS10735	spoVS	stage V sporulation protein SpoVS	2011901 - 2012176
GBAA_RS10740		hypothetical protein	2012271 - 2012771
GBAA_RS10745		hypothetical protein	2013278 - 2013442
GBAA_RS10750		hypothetical protein	2013444 - 2013755
GBAA_RS10765		HD domain-containing protein	2015218 - 2015865
GBAA_RS10810		DUF393 domain-containing protein	2022661 - 2023044
GBAA_RS10815		BrxA/BrxB family bacilliredoxin	2023128 - 2023562
GBAA_RS10820		class I SAM-dependent methyltransferase	2023612 - 2024388
GBAA_RS10825	argS	arginine--tRNA ligase	2024689 - 2026377
GBAA_RS10830		DUF2085 domain-containing protein	2026492 - 2026821
GBAA_RS10835		hypothetical protein	2026851 - 2027069
GBAA_RS10840		class I SAM-dependent methyltransferase	2027206 - 2028084
GBAA_RS10850	ileS	isoleucine--tRNA ligase	2033049 - 2036150
GBAA_RS10855		PepSY domain-containing protein	2036471 - 2037982
GBAA_RS10860		hypothetical protein	2038086 - 2038568
GBAA_RS10870	aspS	aspartate--tRNA(Asn) ligase	2039610 - 2040908
GBAA_RS10875		VWA domain-containing protein	2041109 - 2041873
GBAA_RS10885		hypothetical protein	2042688 - 2043050
GBAA_RS10890	essC	type VII secretion protein EssC	2043082 - 2047089
GBAA_RS10895		WXG100 family type VII secretion target	2047217 - 2047489
GBAA_RS10920		SseB family protein	2052945 - 2053382
GBAA_RS10930		hypothetical protein	2054881 - 2055237
GBAA_RS10935		recombinase family protein	2055820 - 2056602
GBAA_RS10950		hypothetical protein	2058253 - 2058534
GBAA_RS10955		SMI1/KNR4 family protein	2058548 - 2059246
GBAA_RS10970		hypothetical protein	2060473 - 2060862
GBAA_RS11050		aspartate/glutamate racemase family protein	2077147 - 2077854
GBAA_RS11055		SAM-dependent methyltransferase	2077929 - 2078402
GBAA_RS11060		GNAT family N-acetyltransferase	2078399 - 2078839
GBAA_RS11070		GNAT family N-acetyltransferase	2079460 - 2079891
GBAA_RS11075		ABC transporter ATP-binding protein	2080045 - 2080755
GBAA_RS11085		YpjP family protein	2082232 - 2082819
GBAA_RS11090		HAD family hydrolase	2082925 - 2083560
GBAA_RS11100		phosphotransferase	2083961 - 2084893
GBAA_RS11105		peptidase	2084930 - 2086207
GBAA_RS11110		serine hydrolase	2086335 - 2087792
GBAA_RS11115	thyA	thymidylate synthase	2087991 - 2088947
GBAA_RS11120	dfrA	dihydrofolate reductase	2088967 - 2089455
GBAA_RS11125	pbpC	penicillin-binding protein 3	2089611 - 2091596
GBAA_RS11150	tatC	twin-arginine translocase subunit TatC	2094444 - 2095187
GBAA_RS11155		DUF2535 family protein	2095530 - 2095781
GBAA_RS11160		DegV family protein	2095934 - 2096782
GBAA_RS11165		MBL fold metallo-hydrolase	2096983 - 2097957
GBAA_RS11170		SCO family protein	2098293 - 2098880
GBAA_RS11175		Hsp20/alpha crystallin family protein	2098922 - 2099383
GBAA_RS11185		GNAT family N-acetyltransferase	2101596 - 2101955
GBAA_RS11190		hypothetical protein	2102004 - 2102333
GBAA_RS11200		iron-siderophore ABC transporter substrate-binding protein	2102767 - 2103729
GBAA_RS11205	dat	D-amino-acid transaminase	2103861 - 2104736
GBAA_RS11215		lipoprotein	2105742 - 2106230
GBAA_RS11220		hypothetical protein	2106358 - 2106552
GBAA_RS11230		NUDIX hydrolase	2107273 - 2107695
GBAA_RS11235		Hsp20/alpha crystallin family protein	2107921 - 2108358
GBAA_RS11245		sensor histidine kinase	2109722 - 2110819
GBAA_RS11250		response regulator transcription factor	2110833 - 2111462
GBAA_RS11265	adhP	alcohol dehydrogenase AdhP	2112287 - 2113324
GBAA_RS11270		ABC transporter permease subunit	2113475 - 2114494
GBAA_RS11295		carbohydrate kinase	2119187 - 2119375
GBAA_RS11300		hypothetical protein	2119418 - 2119636
GBAA_RS11305		glycosyltransferase	2119788 - 2121008
GBAA_RS11315		NAD(P)H-dependent oxidoreductase	2122343 - 2122879
GBAA_RS11320		MFS transporter	2122881 - 2124110
GBAA_RS11325		YdcF family protein	2124174 - 2124731
GBAA_RS11330	proV	glycine betaine/L-proline ABC transporter ATP-binding protein ProV	2124834 - 2125781
GBAA_RS11335		ABC transporter permease/substrate-binding protein	2125785 - 2127296
GBAA_RS11340	arcD	arginine-ornithine antiporter	2127510 - 2128937
GBAA_RS11345		hypothetical protein	2129014 - 2129274
GBAA_RS11355		hypothetical protein	2131190 - 2133040
GBAA_RS11360		hypothetical protein	2133317 - 2133913
GBAA_RS11745	dhbA	2,3-dihydro-2,3-dihydroxybenzoate dehydrogenase	2202052 - 2202828
GBAA_RS11750	dhbC	isochorismate synthase DhbC	2202855 - 2204054
GBAA_RS11755		(2,3-dihydroxybenzoyl)adenylate synthase	2204067 - 2205683
GBAA_RS11760	dhbB	isochorismatase	2205715 - 2206602
GBAA_RS11765	dhbF	nonribosomal peptide synthetase DhbF	2206634 - 2213791
GBAA_RS11770		MbtH family protein	2213788 - 2214012
GBAA_RS11775		multidrug efflux MFS transporter	2214012 - 2215454
GBAA_RS11780	sfp	4'-phosphopantetheinyl transferase Sfp	2215488 - 2216237
GBAA_RS11785		hypothetical protein	2216273 - 2216815
GBAA_RS11790		HU family DNA-binding protein	2216853 - 2217125
GBAA_RS11795		DUF3891 family protein	2217330 - 2218097
GBAA_RS11800		DinB family protein	2218112 - 2218636
GBAA_RS11805		peptidase S8	2218725 - 2219918
GBAA_RS11810		sodium:alanine symporter family protein	2220145 - 2221512
GBAA_RS11825		hypothetical protein	2222665 - 2223027
GBAA_RS11830		DUF4937 domain-containing protein	2223232 - 2223852
GBAA_RS11835	rluF	23S rRNA pseudouridine(2604) synthase RluF	2224038 - 2224745
GBAA_RS11840	thrS	threonine--tRNA ligase	2225397 - 2227316
GBAA_RS11850		ABC transporter permease	2228349 - 2230229
GBAA_RS11855		alpha/beta hydrolase	2230499 - 2231530
GBAA_RS11860		MFS transporter	2231727 - 2233013
GBAA_RS11870		ABC transporter permease subunit	2233936 - 2234943
GBAA_RS11875		ZIP family metal transporter	2234994 - 2235731
GBAA_RS11880		class I SAM-dependent methyltransferase	2235867 - 2236655
GBAA_RS11885		DUF2185 domain-containing protein	2236704 - 2237333
GBAA_RS11895		MBL fold metallo-hydrolase	2237933 - 2238799
GBAA_RS11900		nucleoside hydrolase	2238958 - 2239899
GBAA_RS11905		DUF2441 domain-containing protein	2239933 - 2240535
GBAA_RS11910		hypothetical protein	2240748 - 2241233
GBAA_RS11915		PH domain-containing protein	2241531 - 2241887
GBAA_RS11920		GNAT family N-acetyltransferase	2242432 - 2242839
GBAA_RS11930		TetR/AcrR family transcriptional regulator	2243657 - 2244280
GBAA_RS11935		MMPL family transporter	2244403 - 2246634
GBAA_RS11940		DUF4021 domain-containing protein	2246682 - 2246864
GBAA_RS11945	catA	type A chloramphenicol O-acetyltransferase	2247065 - 2247715
GBAA_RS11950		GNAT family N-acetyltransferase	2247923 - 2248447
GBAA_RS11955		N-acetyltransferase	2248503 - 2249429
GBAA_RS11960		GNAT family N-acetyltransferase	2249577 - 2250089
GBAA_RS11965		DMT family transporter	2250127 - 2251011
GBAA_RS11970		helix-turn-helix transcriptional regulator	2251182 - 2251742
GBAA_RS11975		hypothetical protein	2251776 - 2252726
GBAA_RS11980		aspartyl-phosphate phosphatase Spo0E family protein	2252884 - 2253033
GBAA_RS11985		alpha/beta hydrolase	2253148 - 2253876
GBAA_RS11990		protoporphyrinogen oxidase	2253937 - 2255337
GBAA_RS11995		hypothetical protein	2255390 - 2255938
GBAA_RS12000		GNAT family N-acetyltransferase	2256237 - 2256788
GBAA_RS12025		arginase family protein	2259265 - 2260047
GBAA_RS12120		ABC transporter ATP-binding protein	2274852 - 2276648
GBAA_RS12125		hypothetical protein	2276756 - 2277016
GBAA_RS12130		N-acetylmuramoyl-L-alanine amidase	2277252 - 2277989
GBAA_RS12135		LysE family transporter	2278087 - 2278671
GBAA_RS12140		helix-turn-helix transcriptional regulator	2278786 - 2279343
GBAA_RS12155		cupin domain-containing protein	2282198 - 2282722
GBAA_RS12160		DUF5519 family protein	2283059 - 2283364
GBAA_RS12165		FAD-dependent oxidoreductase	2283459 - 2284769
GBAA_RS32240		hypothetical protein	2285656 - 2285814
GBAA_RS12180		class I SAM-dependent methyltransferase	2286128 - 2286712
GBAA_RS12185		toxic anion resistance protein	2287026 - 2288138
GBAA_RS12190		DUF3974 domain-containing protein	2288163 - 2288996
GBAA_RS32245		hypothetical protein	2290552 - 2290692
GBAA_RS12200		PTS sugar transporter subunit IIB	2290838 - 2291143
GBAA_RS12205		PTS sugar transporter subunit IIC	2291155 - 2292441
GBAA_RS12210		hypothetical protein	2292521 - 2292787
GBAA_RS12215		anhydro-N-acetylmuramic acid kinase	2292810 - 2293958
GBAA_RS12225	plsY	glycerol-3-phosphate 1-O-acyltransferase PlsY	2295023 - 2295571
GBAA_RS12245		hypothetical protein	2299267 - 2299527
GBAA_RS12250		MBL fold metallo-hydrolase	2299657 - 2300343
GBAA_RS12255		hypothetical protein	2300387 - 2301178
GBAA_RS12260		hypothetical protein	2301208 - 2301477
GBAA_RS12265		DEAD/DEAH box helicase	2301551 - 2302903
GBAA_RS12270		hypothetical protein	2303085 - 2303345
GBAA_RS12275		hypothetical protein	2304216 - 2304719
GBAA_RS12280		TetR/AcrR family transcriptional regulator	2305489 - 2306124
GBAA_RS12285		MFS transporter	2306187 - 2307434
GBAA_RS12290		ABC transporter permease	2307441 - 2309780
GBAA_RS12295		ABC transporter ATP-binding protein	2309792 - 2310553
GBAA_RS12300		class I SAM-dependent methyltransferase	2310652 - 2311362
GBAA_RS12315		alpha-keto acid decarboxylase family protein	2313138 - 2314823
GBAA_RS12320		winged helix-turn-helix transcriptional regulator	2314930 - 2315412
GBAA_RS12325	gpmA	2,3-diphosphoglycerate-dependent phosphoglycerate mutase	2315580 - 2316317
GBAA_RS12330		type II toxin-antitoxin system SpoIISA family toxin	2316506 - 2317243
GBAA_RS12335		hypothetical protein	2317356 - 2317481
GBAA_RS12575		TetR/AcrR family transcriptional regulator	2368006 - 2368659
GBAA_RS12580		WGxxGxxG-CTERM domain-containing protein	2368781 - 2369080
GBAA_RS12585		DUF523 and DUF1722 domain-containing protein	2369313 - 2370281
GBAA_RS12590		acyl-CoA dehydrogenase	2370498 - 2371643
GBAA_RS12595		acetyl-CoA carboxylase biotin carboxylase subunit	2371659 - 2372996
GBAA_RS12600		acetyl-CoA carboxylase biotin carboxyl carrier protein subunit	2373023 - 2373238
GBAA_RS12605	mvaB	hydroxymethylglutaryl-CoA lyase	2373260 - 2374171
GBAA_RS12610		enoyl-CoA hydratase	2374176 - 2374964
GBAA_RS12615		acyl-CoA carboxylase subunit beta	2374967 - 2376508
GBAA_RS12625	exsK	exosporium protein ExsK	2378668 - 2378997
GBAA_RS12640		alpha/beta fold hydrolase	2380262 - 2381002
GBAA_RS12645		DinB family protein	2381005 - 2381463
GBAA_RS12650		D-alanyl-D-alanine carboxypeptidase	2381522 - 2382538
GBAA_RS12665		HD domain-containing protein	2384754 - 2385362
GBAA_RS12670		DUF3885 domain-containing protein	2385631 - 2385936
GBAA_RS12675	mtnN	5'-methylthioadenosine/S-adenosylhomocysteine nucleosidase	2385933 - 2386670
GBAA_RS12680		SDR family oxidoreductase	2386687 - 2387322
GBAA_RS12685		GNAT family N-acetyltransferase	2387416 - 2388264
GBAA_RS12690		hypothetical protein	2388372 - 2388746
GBAA_RS12700		SAM-dependent methyltransferase	2391842 - 2392402
GBAA_RS12705		hypothetical protein	2392539 - 2393276
GBAA_RS12710		SRPBCC family protein	2393364 - 2393843
GBAA_RS12715		ATP-binding cassette domain-containing protein	2393923 - 2397090
GBAA_RS12720		PadR family transcriptional regulator	2397472 - 2397813
GBAA_RS12730		serine hydrolase	2398321 - 2399766
GBAA_RS12735		MerR family transcriptional regulator	2399888 - 2400697
GBAA_RS32260		hypothetical protein	2403843 - 2403986
GBAA_RS12760		phosphotransferase	2404069 - 2405016
GBAA_RS12765		helix-turn-helix transcriptional regulator	2405346 - 2406440
GBAA_RS12770		M3 family oligoendopeptidase	2406455 - 2408146
GBAA_RS12775		DUF4030 domain-containing protein	2408316 - 2408909
GBAA_RS13155		MerR family transcriptional regulator	2482552 - 2483775
GBAA_RS13160		MFS transporter	2483888 - 2485192
GBAA_RS13165		hypothetical protein	2485233 - 2485931
GBAA_RS13175		glycerophosphodiester phosphodiesterase	2487285 - 2488148
GBAA_RS13180		DUF2306 domain-containing protein	2488306 - 2488794
GBAA_RS13185		DUF4269 domain-containing protein	2488897 - 2489427
GBAA_RS13195		EamA family transporter	2491054 - 2491968
GBAA_RS13200		chitosanase	2492107 - 2493468
GBAA_RS13205		GNAT family N-acetyltransferase	2493844 - 2494281
GBAA_RS13210		NUDIX domain-containing protein	2494304 - 2494750
GBAA_RS13215		heterocycloanthracin/sonorensin family bacteriocin	2494953 - 2495219
GBAA_RS13220		serine hydrolase	2495321 - 2496337
GBAA_RS32275		hypothetical protein	2496369 - 2496512
GBAA_RS13230		OFA family MFS transporter	2496797 - 2498005
GBAA_RS13245		NUDIX hydrolase	2499541 - 2499984
GBAA_RS13265		alpha/beta fold hydrolase	2502790 - 2503623
GBAA_RS13270		MBL fold metallo-hydrolase	2503678 - 2504640
GBAA_RS13465		M4 family metallopeptidase	2544324 - 2546027
GBAA_RS13470		DUF4179 domain-containing protein	2546487 - 2547464
GBAA_RS13475	sigX	RNA polymerase sigma factor SigX	2547465 - 2547995
GBAA_RS13485	secY	preprotein translocase subunit SecY	2549174 - 2550478
GBAA_RS13500		PLP-dependent aminotransferase family protein	2552721 - 2554154
GBAA_RS13505		alpha/beta hydrolase	2554514 - 2555377
GBAA_RS13520		hypothetical protein	2557213 - 2557617
GBAA_RS13525		DUF1697 domain-containing protein	2557662 - 2558198
GBAA_RS13530		FUSC family protein	2558215 - 2559282
GBAA_RS13535		GNAT family N-acetyltransferase	2559337 - 2559834
GBAA_RS13540		hypothetical protein	2559860 - 2560237
GBAA_RS13545		YhcN/YlaJ family sporulation lipoprotein	2560329 - 2560925
GBAA_RS13550	ypeB	germination protein YpeB	2560952 - 2562292
GBAA_RS13555	sleB	spore cortex-lytic enzyme	2562308 - 2563069
GBAA_RS13560		YqzG/YhdC family protein	2563215 - 2563547
GBAA_RS13565		serine hydrolase	2563648 - 2564577
GBAA_RS13570	kynA	tryptophan 2,3-dioxygenase	2564694 - 2565533
GBAA_RS13575	kynB	arylformamidase	2565567 - 2566196
GBAA_RS13585		TetR/AcrR family transcriptional regulator	2567645 - 2568256
GBAA_RS13590		NUDIX domain-containing protein	2568292 - 2568729
GBAA_RS13595		arylamine N-acetyltransferase	2568826 - 2569629
GBAA_RS13600		SRPBCC domain-containing protein	2569657 - 2570115
GBAA_RS31935		YczI family protein	2570267 - 2570500
GBAA_RS13610		DUF3977 family protein	2570637 - 2570894
GBAA_RS13615		sigma-54-dependent Fis family transcriptional regulator	2571006 - 2572856
GBAA_RS32280		hypothetical protein	2572981 - 2573154
GBAA_RS13625		NIPSNAP family protein	2573172 - 2573510
GBAA_RS13630		N-acetyltransferase	2573538 - 2574080
GBAA_RS13635		DeoR/GlpR transcriptional regulator	2574093 - 2574863
GBAA_RS13640		hypothetical protein	2575081 - 2575611
GBAA_RS13645		class I SAM-dependent methyltransferase	2575671 - 2576273
GBAA_RS13650		NAD(P)/FAD-dependent oxidoreductase	2576306 - 2577211
GBAA_RS13665		hypothetical protein	2578390 - 2578986
GBAA_RS13670	lpdA	dihydrolipoyl dehydrogenase	2579069 - 2580448
GBAA_RS13675	acoC	acetoin dehydrogenase complex dihydrolipoyllysine-residue acetyltransferase	2580464 - 2581660
GBAA_RS13680	acoB	acetoin:2,6-dichlorophenolindophenol oxidoreductase subunit beta	2581688 - 2582722
GBAA_RS13685	acoA	acetoin:2,6-dichlorophenolindophenol oxidoreductase subunit alpha	2582740 - 2583738
GBAA_RS13690		DinB family protein	2583908 - 2584387
GBAA_RS13695		SDR family oxidoreductase	2584546 - 2585421
GBAA_RS13700		GrpB family protein	2585463 - 2585972
GBAA_RS13705		DUF4181 domain-containing protein	2586049 - 2586429
GBAA_RS13710		NUDIX hydrolase	2586449 - 2586889
GBAA_RS13715		DUF4181 domain-containing protein	2586918 - 2587241
GBAA_RS13720		protein phosphatase 2C domain-containing protein	2587310 - 2588134
GBAA_RS13725		hypothetical protein	2588249 - 2588416
GBAA_RS13740	proV	glycine betaine/L-proline ABC transporter ATP-binding protein ProV	2589722 - 2590927
GBAA_RS13745		transporter substrate-binding domain-containing protein	2591099 - 2591956
GBAA_RS13750	clpP	ATP-dependent Clp endopeptidase proteolytic subunit ClpP	2592002 - 2592583
GBAA_RS13755		RNA polymerase subunit sigma-70	2592605 - 2593291
GBAA_RS13760		(2Fe-2S)-binding protein	2593435 - 2593701
GBAA_RS13765	rpiA	ribose 5-phosphate isomerase A	2593706 - 2594368
GBAA_RS13770		GNAT family N-acetyltransferase	2594476 - 2594910
GBAA_RS13775		lytic polysaccharide monooxygenase	2595041 - 2596408
GBAA_RS13780		DNA topology modulation protein	2596846 - 2597364
GBAA_RS13790		DUF2809 domain-containing protein	2598306 - 2598701
GBAA_RS32285		hypothetical protein	2598917 - 2599054
GBAA_RS13810		MmcQ/YjbR family DNA-binding protein	2600039 - 2600374
GBAA_RS13815		GNAT family N-acetyltransferase	2600387 - 2600791
GBAA_RS13825		DUF3006 domain-containing protein	2602427 - 2602639
GBAA_RS13830		N-acetylmuramoyl-L-alanine amidase	2602705 - 2603511
GBAA_RS13835		GNAT family N-acetyltransferase	2603718 - 2604134
GBAA_RS13840		hypothetical protein	2604161 - 2604538
GBAA_RS13855		hypothetical protein	2606002 - 2607012
GBAA_RS13865		DUF952 domain-containing protein	2607513 - 2607845
GBAA_RS13875		CPBP family intramembrane metalloprotease	2610341 - 2611207
GBAA_RS13880		class I SAM-dependent methyltransferase	2611227 - 2611970
GBAA_RS13885		gamma-glutamylcyclotransferase	2612155 - 2612538
GBAA_RS13890	recQ	DNA helicase RecQ	2612564 - 2614681
GBAA_RS13900		hypothetical protein	2615755 - 2616378
GBAA_RS13910		hypothetical protein	2616996 - 2617448
GBAA_RS13920		hypothetical protein	2617948 - 2618397
GBAA_RS13925		hypothetical protein	2618496 - 2619623
GBAA_RS13930		DUF4017 family protein	2619785 - 2619982
GBAA_RS13935		M3 family oligoendopeptidase	2620001 - 2621647
GBAA_RS13940	ppaC	manganese-dependent inorganic pyrophosphatase	2621753 - 2622682
GBAA_RS13945		lytic polysaccharide monooxygenase	2622844 - 2623509
GBAA_RS13950		GNAT family N-acetyltransferase	2623734 - 2624237
GBAA_RS13955		carboxymuconolactone decarboxylase family protein	2624455 - 2624823
GBAA_RS13965		aldehyde dehydrogenase family protein	2626524 - 2628008
GBAA_RS13970	dapA	4-hydroxy-tetrahydrodipicolinate synthase	2628027 - 2628923
GBAA_RS13975		proline racemase family protein	2628946 - 2629887
GBAA_RS13985		FAD-binding oxidoreductase	2630918 - 2632093
GBAA_RS13990		sigma 54-interacting transcriptional regulator	2632274 - 2633935
GBAA_RS14000		(2Fe-2S)-binding protein	2634283 - 2634615
GBAA_RS14005		FAD-dependent oxidoreductase	2634612 - 2635847
GBAA_RS14015		hypothetical protein	2636168 - 2636617
GBAA_RS14025		DedA family protein	2637875 - 2638480
GBAA_RS14035		hypothetical protein	2639145 - 2639369
GBAA_RS14040	dltD	D-alanyl-lipoteichoic acid biosynthesis protein DltD	2639409 - 2640590
GBAA_RS14045		GNAT family N-acetyltransferase	2640857 - 2641384
GBAA_RS14050		peptide ABC transporter substrate-binding protein	2641502 - 2643124
GBAA_RS14055		C40 family peptidase	2643145 - 2644146
GBAA_RS14070		septum formation initiator family protein	2645976 - 2646332
GBAA_RS30270		hypothetical protein	2646727 - 2646882
GBAA_RS14075		cytidine deaminase	2646996 - 2647427
GBAA_RS14080		hypothetical protein	2647684 - 2647914
GBAA_RS14085		hypothetical protein	2648226 - 2648489
GBAA_RS14090		class I SAM-dependent methyltransferase	2648691 - 2649455
GBAA_RS14095		hypothetical protein	2649660 - 2649938
GBAA_RS14105		HAMP domain-containing histidine kinase	2651990 - 2653366
GBAA_RS14115		hypothetical protein	2654127 - 2654543
GBAA_RS14120		GNAT family N-acetyltransferase	2654690 - 2655136
GBAA_RS14130		5'-methylthioadenosine/adenosylhomocysteine nucleosidase	2656162 - 2657541
GBAA_RS14135		phosphotransferase	2657561 - 2658559
GBAA_RS14140		WecB/TagA/CpsF family glycosyltransferase	2658575 - 2659327
GBAA_RS14145		oligoendopeptidase F	2659340 - 2660524
GBAA_RS30275		hypothetical protein	2660562 - 2660918
GBAA_RS30280		SHOCT domain-containing protein	2661125 - 2661265
GBAA_RS14155		GNAT family N-acetyltransferase	2662363 - 2662794
GBAA_RS14165		hypothetical protein	2663942 - 2664262
GBAA_RS14170		MFS transporter	2664317 - 2665852
GBAA_RS14180		polymer-forming cytoskeletal protein	2666603 - 2667313
GBAA_RS14185		YhbD family protein	2667327 - 2667950
GBAA_RS14190		SgrR family transcriptional regulator	2668111 - 2669847
GBAA_RS14195		MFS transporter	2669949 - 2671187
GBAA_RS14200		YjgB family protein	2671271 - 2671915
GBAA_RS14205		hypothetical protein	2671943 - 2672788
GBAA_RS14210		hypothetical protein	2673008 - 2673403
GBAA_RS14215		GlsB/YeaQ/YmgE family stress response membrane protein	2673481 - 2673723
GBAA_RS14225		DUF3970 family protein	2674940 - 2675128
GBAA_RS14230		class I SAM-dependent methyltransferase	2675207 - 2675983
GBAA_RS14235		hypothetical protein	2676179 - 2676547
GBAA_RS30290		hypothetical protein	2677028 - 2677180
GBAA_RS14245		hypothetical protein	2677342 - 2677785
GBAA_RS14260		lipoprotein	2679874 - 2680236
GBAA_RS14265		LL-diaminopimelate aminotransferase	2680417 - 2681616
GBAA_RS14270		beta-hydroxyacyl-ACP dehydratase	2681673 - 2682071
GBAA_RS14275	coaW	type II pantothenate kinase	2682164 - 2682994
GBAA_RS14280		CPBP family intramembrane metalloprotease	2683211 - 2683840
GBAA_RS32290		hypothetical protein	2686578 - 2686748
GBAA_RS14320		YrzI family small protein	2687189 - 2687329
GBAA_RS14325		YrzI family small protein	2687357 - 2687500
GBAA_RS14340		YrzI family small protein	2687868 - 2688008
GBAA_RS14345		YrzI family small protein	2688034 - 2688174
GBAA_RS14355		HNH endonuclease	2689650 - 2690471
GBAA_RS14370		ABC transporter permease	2692126 - 2692974
GBAA_RS14375		aliphatic sulfonate ABC transporter substrate-binding protein	2692991 - 2693977
GBAA_RS14380		ABC transporter ATP-binding protein	2693995 - 2694750
GBAA_RS14390		TetR/AcrR family transcriptional regulator	2695703 - 2696293
GBAA_RS14395		DUF402 domain-containing protein	2696503 - 2697012
GBAA_RS14405		hypothetical protein	2697603 - 2698652
GBAA_RS14410		tetratricopeptide repeat protein	2698665 - 2699138
GBAA_RS14415		hypothetical protein	2699262 - 2699951
GBAA_RS14420	aacC	BA2930 family N-acetyltransferase	2699967 - 2700764
GBAA_RS14425		lipoprotein	2700936 - 2701385
GBAA_RS14435		lipoprotein	2702706 - 2703317
GBAA_RS14440		GNAT family N-acetyltransferase	2703417 - 2703824
GBAA_RS14445		multidrug resistance efflux transporter family protein	2703881 - 2704819
GBAA_RS14450		DinB family protein	2704889 - 2705410
GBAA_RS14455		GNAT family N-acetyltransferase	2705426 - 2705926
GBAA_RS14460		GNAT family N-acetyltransferase	2705961 - 2706506
GBAA_RS14465		nucleotidyltransferase domain-containing protein	2706522 - 2707223
GBAA_RS14470		DNA alkylation repair protein	2707240 - 2707923
GBAA_RS14475		lipoprotein	2708289 - 2708549
GBAA_RS14480		polysaccharide deacetylase	2708767 - 2709594
GBAA_RS14485		DUF3841 domain-containing protein	2709754 - 2710416
GBAA_RS14495		LTA synthase family protein	2711258 - 2713231
GBAA_RS14500		ATP-binding cassette domain-containing protein	2713748 - 2715373
GBAA_RS14510		MMPL family transporter	2716885 - 2717457
GBAA_RS14525		TetR family transcriptional regulator	2720254 - 2720820
GBAA_RS14530		GNAT family N-acetyltransferase	2721090 - 2722247
GBAA_RS14535	aroA	3-phosphoshikimate 1-carboxyvinyltransferase	2722433 - 2723722
GBAA_RS14545	hisC	histidinol-phosphate transaminase	2724832 - 2725932
GBAA_RS14565		YndM family protein	2732976 - 2733413
GBAA_RS14575		acetyltransferase	2734109 - 2734642
GBAA_RS14580		hypothetical protein	2734662 - 2734961
GBAA_RS14585		kinase	2735063 - 2735578
GBAA_RS14595		hypothetical protein	2737290 - 2738288
GBAA_RS14605		hypothetical protein	2739025 - 2739471
GBAA_RS14610		hypothetical protein	2739596 - 2739943
GBAA_RS14615		DUF2332 domain-containing protein	2740077 - 2741123
GBAA_RS14620		malate:quinone oxidoreductase	2741505 - 2743007
GBAA_RS14625	lsrB	autoinducer 2 ABC transporter substrate-binding protein LsrB	2743051 - 2744094
GBAA_RS14635		ribose ABC transporter permease	2745077 - 2746030
GBAA_RS14640		sugar ABC transporter ATP-binding protein	2746027 - 2747475
GBAA_RS14655		cupin domain-containing protein	2750225 - 2750587
GBAA_RS14660	lsrF	3-hydroxy-5-phosphonooxypentane-2,4-dione thiolase	2750594 - 2751376
GBAA_RS14675		lipoprotein	2753110 - 2753694
GBAA_RS14680		antibiotic biosynthesis monooxygenase	2753791 - 2754117
GBAA_RS14690		winged helix-turn-helix transcriptional regulator	2755486 - 2756529
GBAA_RS14695		DinB family protein	2756818 - 2757306
GBAA_RS14700		nucleoside transporter	2757510 - 2758703
GBAA_RS14705	proA	gamma-glutamyl phosphate reductase	2758753 - 2759997
GBAA_RS14710	proB	glutamate 5-kinase	2760027 - 2761130
GBAA_RS14715	proC	pyrroline-5-carboxylate reductase	2761829 - 2762647
GBAA_RS14735		RNA-splicing ligase RtcB	2767002 - 2768189
GBAA_RS14740		fatty acid desaturase	2768465 - 2769436
GBAA_RS14745		alkaline phosphatase	2769698 - 2771371
GBAA_RS14750		DUF2975 domain-containing protein	2771656 - 2772138
GBAA_RS14755		helix-turn-helix transcriptional regulator	2772149 - 2772364
GBAA_RS14760		hypothetical protein	2772405 - 2772716
GBAA_RS14765		DUF3887 domain-containing protein	2772823 - 2773209
GBAA_RS14770		YhfC family intramembrane metalloprotease	2773206 - 2773889
GBAA_RS14775		GHKL domain-containing protein	2773979 - 2775295
GBAA_RS14780		response regulator transcription factor	2775295 - 2776029
GBAA_RS14785		hypothetical protein	2776192 - 2776773
GBAA_RS14790		GNAT family N-acetyltransferase	2776773 - 2777315
GBAA_RS14795		VOC family protein	2777330 - 2777713
GBAA_RS14800		hypothetical protein	2777997 - 2778242
GBAA_RS14805		DUF2812 domain-containing protein	2778640 - 2779176
GBAA_RS14810		helix-turn-helix transcriptional regulator	2779184 - 2779501
GBAA_RS14815		MoxR family ATPase	2779708 - 2780637
GBAA_RS14820		DUF58 domain-containing protein	2780634 - 2781797
GBAA_RS14830		MFS transporter	2782937 - 2784394
GBAA_RS14835		hypothetical protein	2784798 - 2785058
GBAA_RS14840		glycosyltransferase	2785142 - 2786638
GBAA_RS14845		hypothetical protein	2786780 - 2787022
GBAA_RS14850		hypothetical protein	2787133 - 2787333
GBAA_RS14855		glycosyltransferase	2787638 - 2789176
GBAA_RS14865		glycosyltransferase	2790011 - 2791528
GBAA_RS14875		aminotransferase class III-fold pyridoxal phosphate-dependent enzyme	2793096 - 2794313
GBAA_RS14880		catalase	2794585 - 2795964
GBAA_RS14885		hypothetical protein	2796088 - 2796615
GBAA_RS14890		adenine deaminase	2796729 - 2798483
GBAA_RS14895		serine hydrolase	2798853 - 2800019
GBAA_RS14900		DUF3902 family protein	2800278 - 2800784
GBAA_RS14910		DUF58 domain-containing protein	2801726 - 2802835
GBAA_RS14915		MoxR family ATPase	2802832 - 2803764
GBAA_RS14920		antibiotic biosynthesis monooxygenase	2803912 - 2804205
GBAA_RS14925		nitroreductase family protein	2804244 - 2804810
GBAA_RS14930		MarR family transcriptional regulator	2804829 - 2805257
GBAA_RS14940		hypothetical protein	2807512 - 2808156
GBAA_RS14945		NUDIX hydrolase	2808178 - 2808645
GBAA_RS14950		hypothetical protein	2809010 - 2809303
GBAA_RS14960		ABC transporter ATP-binding protein	2809938 - 2810810
GBAA_RS14970		SDR family oxidoreductase	2811666 - 2812688
GBAA_RS14975		ABC transporter ATP-binding protein	2812874 - 2813545
GBAA_RS14985		ABC transporter permease	2814813 - 2815898
GBAA_RS14990		hypothetical protein	2815964 - 2816332
GBAA_RS14995		serine hydrolase	2816539 - 2817486
GBAA_RS15000		AraC family transcriptional regulator	2817511 - 2818401
GBAA_RS15005		GNAT family N-acetyltransferase	2818450 - 2818920
GBAA_RS15010		DUF3980 domain-containing protein	2818938 - 2819345
GBAA_RS15015		NUDIX hydrolase	2819442 - 2819909
GBAA_RS15020		EamA family transporter	2819928 - 2820839
GBAA_RS15025		PLP-dependent aminotransferase family protein	2820965 - 2822407
GBAA_RS15035		DUF3892 domain-containing protein	2823006 - 2823320
GBAA_RS15040		hypothetical protein	2823539 - 2824411
GBAA_RS15045		HAMP domain-containing histidine kinase	2824730 - 2825731
GBAA_RS15050		response regulator transcription factor	2825728 - 2826399
GBAA_RS15055		alpha/beta hydrolase	2826434 - 2827381
GBAA_RS15060		DUF2785 domain-containing protein	2827526 - 2828350
GBAA_RS15065		uridine kinase	2828479 - 2829150
GBAA_RS15070		metallophosphoesterase family protein	2829364 - 2830107
GBAA_RS15075		aminoglycoside phosphotransferase family protein	2830121 - 2831047
GBAA_RS15080		VOC family protein	2831062 - 2831859
GBAA_RS15085		sulfite exporter TauE/SafE family protein	2831958 - 2832968
GBAA_RS15090		GNAT family N-acetyltransferase	2832989 - 2833450
GBAA_RS15095		amino acid permease	2834078 - 2835544
GBAA_RS15100		hypothetical protein	2835658 - 2835963
GBAA_RS15110		DUF2716 domain-containing protein	2836832 - 2837323
GBAA_RS15120		hypothetical protein	2838333 - 2838515
GBAA_RS15130		8-oxo-dGTP diphosphatase	2838738 - 2839217
GBAA_RS15135		cephalosporin hydroxylase family protein	2839462 - 2840094
GBAA_RS15140	lepB	signal peptidase I	2840128 - 2840649
GBAA_RS15150		hypothetical protein	2843174 - 2843755
GBAA_RS15155		NAD-dependent protein deacylase	2843811 - 2844539
GBAA_RS15160	pcp	pyroglutamyl-peptidase I	2844615 - 2845262
GBAA_RS15175		DUF979 domain-containing protein	2847177 - 2848139
GBAA_RS15180		DUF969 domain-containing protein	2848141 - 2848836
GBAA_RS15190		biotin-dependent carboxyltransferase	2849666 - 2850628
GBAA_RS15200		IclR family transcriptional regulator	2851347 - 2852099
GBAA_RS15205	lepB	signal peptidase I	2852358 - 2852909
GBAA_RS15210		copper homeostasis protein	2852933 - 2853610
GBAA_RS15215		stage II sporulation protein P	2853925 - 2855055
GBAA_RS15220		helix-turn-helix transcriptional regulator	2855259 - 2855963
GBAA_RS15225		DinB family protein	2856033 - 2856503
GBAA_RS15230		acyl-CoA/acyl-ACP dehydrogenase	2856720 - 2857868
GBAA_RS15235		YdcF family protein	2858021 - 2858653
GBAA_RS32300		hypothetical protein	2859865 - 2860098
GBAA_RS15250		YjiH family protein	2860235 - 2861563
GBAA_RS15255		aminoglycoside phosphotransferase family protein	2861677 - 2862555
GBAA_RS15260		GNAT family N-acetyltransferase	2862559 - 2863071
GBAA_RS15265		ferritin-like domain-containing protein	2863231 - 2863665
GBAA_RS15270		DUF3533 domain-containing protein	2863827 - 2865008
GBAA_RS15285		MBL fold metallo-hydrolase	2868950 - 2869807
GBAA_RS15290		cytochrome c oxidase assembly protein	2870201 - 2871034
GBAA_RS15300	cotF	spore coat protein CotF	2871873 - 2872352
GBAA_RS15305		YqcI/YcgG family protein	2872870 - 2873628
GBAA_RS32305		hypothetical protein	2875756 - 2875908
GBAA_RS15325		alpha/beta-type small acid-soluble spore protein	2876103 - 2876315
GBAA_RS15345		glutathione-dependent formaldehyde dehydrogenase	2878372 - 2879505
GBAA_RS15355		manganese catalase family protein	2880942 - 2881796
GBAA_RS15365	ansA	asparaginase	2883424 - 2884428
GBAA_RS15370	ansR	HTH-type transcriptional regulator AnsR	2884612 - 2884989
GBAA_RS15385		amino acid permease	2886341 - 2887756
GBAA_RS15390	brnQ	branched-chain amino acid transport system II carrier protein	2888030 - 2889382
GBAA_RS15395	proC	pyrroline-5-carboxylate reductase	2889580 - 2890410
GBAA_RS15400		DoxX family protein	2890726 - 2891076
GBAA_RS15405		malate dehydrogenase	2891241 - 2892485
GBAA_RS15445	glsA	glutaminase GlsA	2900691 - 2901671
GBAA_RS15455		anion transporter	2904362 - 2905513
GBAA_RS15460		hypothetical protein	2905775 - 2906548
GBAA_RS15465		matrixin family metalloprotease	2906676 - 2907203
GBAA_RS15470		hypothetical protein	2907227 - 2908000
GBAA_RS15480		catalase	2910909 - 2912549
GBAA_RS15485		bromoperoxidase	2912663 - 2913499
GBAA_RS15490		hydrolase	2913992 - 2914636
GBAA_RS15495		hydrolase	2914810 - 2915454
GBAA_RS15500		antibiotic biosynthesis monooxygenase	2915451 - 2916044
GBAA_RS15515		LysR family transcriptional regulator	2918174 - 2919052
GBAA_RS30420		hypothetical protein	2919543 - 2919704
GBAA_RS15530		ParM/StbA family protein	2921398 - 2922423
GBAA_RS15535		hypothetical protein	2922459 - 2922860
GBAA_RS15540		general stress protein	2922946 - 2923332
GBAA_RS30425		acyl dehydratase	2923510 - 2923599
GBAA_RS15550		alpha/beta hydrolase	2924177 - 2924887
GBAA_RS15555		tryptophan-rich sensory protein	2924991 - 2925446
GBAA_RS15560		deoxyribodipyrimidine photo-lyase	2925559 - 2926989
GBAA_RS15565		carbonic anhydrase	2927154 - 2927666
GBAA_RS15570		DUF2309 family protein	2927747 - 2930371
GBAA_RS15575		NADH dehydrogenase subunit 5	2930371 - 2931903
GBAA_RS15580		DUF2294 domain-containing protein	2932546 - 2932908
GBAA_RS30430		peptidoglycan N-acetylglucosamine deacetylase	2933267 - 2933458
GBAA_RS15585	satA	streptothricin N-acetyltransferase SatA	2933463 - 2934017
GBAA_RS15590	menA	1,4-dihydroxy-2-naphthoate polyprenyltransferase	2934103 - 2935014
GBAA_RS15595		alpha/beta hydrolase	2935210 - 2936094
GBAA_RS15605		metal ABC transporter permease	2937698 - 2938564
GBAA_RS15610		metal ABC transporter ATP-binding protein	2938561 - 2939310
GBAA_RS15615		DJ-1/PfpI family protein	2939683 - 2940282
GBAA_RS15620		phosphotransferase	2940338 - 2941321
GBAA_RS15625		hypothetical protein	2941469 - 2941951
GBAA_RS15630		GNAT family N-acetyltransferase	2942042 - 2942872
GBAA_RS15635	arsC	arsenate reductase (thioredoxin)	2943026 - 2943430
GBAA_RS15640	arsB	ACR3 family arsenite efflux transporter	2943456 - 2944496
GBAA_RS15645		glyoxalase/bleomycin resistance/dioxygenase family protein	2944515 - 2944952
GBAA_RS15650	arsR	arsenical resistance operon transcriptional regulator ArsR	2945012 - 2945317
GBAA_RS15655		DUF1266 domain-containing protein	2945764 - 2946441
GBAA_RS15660		J domain-containing protein	2946454 - 2947734
GBAA_RS15670		hypothetical protein	2949942 - 2950217
GBAA_RS15680		Lrp/AsnC family transcriptional regulator	2951454 - 2951894
GBAA_RS15685		M20 family metallopeptidase	2951961 - 2953166
GBAA_RS15690		AAA family ATPase	2953432 - 2955741
GBAA_RS15695		VOC family protein	2955853 - 2956245
GBAA_RS15700		hypothetical protein	2956381 - 2956578
GBAA_RS31410		hypothetical protein	2956589 - 2957110
GBAA_RS15710		DUF1203 domain-containing protein	2957250 - 2957723
GBAA_RS15715		helix-turn-helix transcriptional regulator	2957987 - 2958277
GBAA_RS15725		amino acid permease	2958566 - 2959852
GBAA_RS15730		serine hydrolase	2960268 - 2962343
GBAA_RS32315		hypothetical protein	2963166 - 2963324
GBAA_RS15740		monooxygenase	2963772 - 2964077
GBAA_RS15745		DoxX family protein	2964295 - 2964645
GBAA_RS15750		winged helix-turn-helix transcriptional regulator	2964970 - 2965389
GBAA_RS15755	cypD	bifunctional P-450/NADPH--P450 reductase	2965672 - 2968869
GBAA_RS15765		DHA2 family efflux MFS transporter permease subunit	2969455 - 2970933
GBAA_RS15770		hypothetical protein	2971358 - 2971960
GBAA_RS15810		hypothetical protein	2979349 - 2979768
GBAA_RS15815		hypothetical protein	2979869 - 2980159
GBAA_RS15825		D-cysteine desulfhydrase	2980328 - 2981323
GBAA_RS15845		hypothetical protein	2985063 - 2985356
GBAA_RS15855		hypothetical protein	2985900 - 2987045
GBAA_RS15860		hypothetical protein	2987042 - 2988379
GBAA_RS15870		NAD(P)-dependent oxidoreductase	2989220 - 2990206
GBAA_RS15875		ATP-grasp domain-containing protein	2990283 - 2991365
GBAA_RS15885		class I SAM-dependent methyltransferase	2992776 - 2993690
[truncated: 1,805 more rows]
