# Supplementary material for: A Whole-Genome-Based Gene-by-Gene Typing System for Standardized High-Resolution Strain Typing of Bacillus anthracis
Source: J Clin Microbiol. 2021 Jun 18;59(7):e02889-20. doi: 10.1128/JCM.02889-20 (PMC8218748; doi:10.1128/JCM.02889-20)
Supplement: Supplemental file 4 — . Download JCM.02889-20-s0004.xlsx, XLSX file, 13 KB [file jcm.02889-20-s0004.xlsx]

## Sheet: Table S3
Table S3: Typeability percentages and vaiability of Bacillus anthracis clades, average allele distance within and between each of the identified (sub)clades as well as the average allele distance of each (sub)clade to the closest sample in the other groups.
Table S3a: Typeability percentages and vaiability of B. anthracis clades.
	No. of strains	Average typeability	Min % good tagets	Max % good targets	Average no of untypeable genes per genome	Average pairwise allele distance (min distance -max distance)	average pairwise SNP distance	#SNP sites	No. of Group Specific SNPs (SNP signature)
Ames/Sterne	86	99.6	98.6	100	14,48 (0 - 52)	47,07 (0 - 127)	65.45	1.082	27
Ancient A	24	98.9	98.1	99.6	41,41 (17 - 72)	152,85 (0 - 299)	210.33	1.258	13
Aust94	53	99.4	98.3	99.8	20,9 (9 - 65)	95,2 (0- 180)	134.86	1.481	7
Clade B	87	97.69	95.9	98	88,4 (75 - 165)	118,11 (0-353)	174.62	1.446	53
Clade C	7	97.4	96.2	98	99,4 (77 - 147)	108,57 (0-215)	148.32	358	243
TEA	188	99.4	96.4	99.8	21,4 (6 - 138)	96,54 (0 - 253)	148.13	3.356	6
V770	20	99.2	98.8	99.5	27,6 (21 - 44)	33,8 (0 - 72)	47.13	316	42
Vollum	118	98.7	96	99.3	48,18 (28 - 151)	87,03 (0 - 376)	122.18	3.799	3
	583
Table S3b: Average allele distance within and between groups (minimum distance - maximum distance).
	Ames/Sterne	Ancient A	Aust94	Clade B	Clade C	TEA	V770	Vollum
Ames/Sterne	47,07 (0 - 127)
Ancient A	290,69 (227 - 400)	152,85 (0 - 299)
Aust94	181,10 (125 -248)	277,82 (201 - 401)	95,2 (0- 180)
Clade B	546,23 (489 -730)	533,38 (456 - 731)	533,27 (463 - 715)	118,11 (0-353)
Clade C	866,10 (812 - 950)	852,46 (798 - 976)	850,18 (793 - 947)	787,83 (723 - 982)	108,57 (0-215)
TEA	202,31 (138 - 315)	222,33 (127 - 390)	202,31 (138 - 315)	486,4 (405 - 714)	812,86 (739 - 949)	96,54 (0 - 253)
V770	227,27 (197 - 280)	305,42 (249 - 413)	213,27 (172 - 276)	555,65 (508 - 725)	873,09 (833 - 960)	212,56 (157 - 324)	33,8 (0 - 72)
Vollum	265,13 (203 - 408)	266,15 (178 - 452)	248,35 (171 - 386)	519,04 (449 - 758)	836,03 (773 - 982)	189,5 (104 - 383)	272,34 (218 - 402)	87,03 (0 - 376)
Table S3c: Average allele distance of each group to the closest sample in the other groups.
	Ames/Sterne	Ancient A	Aust94	Clade B	Clade C	TEA	V770	Vollum
Ames/Sterne	-	245.349	149.419	505.698	835.5	158.419	216.849	223.02
Ancient A	269.62	-	246	497.91	821.08	177.5	294.29	226.71
Aust94	157.43	232.02	-	493.13	818.84	158.42	202.472	203.03
Clade B	529.86	493.23	503.89	-	753.54	443.64	546.28	486.49
Clade C	843.42	821.14	823.85	756.42	-	770.71	865.28	805.85
TEA	182.36	174.19	155.52	447.94	780.21		201.77	148.324
V770	207.5	259.9	183.1	517.45	840.45	168.05		229
Vollum	246.06	218.41	217.27	481.79	803.62	146.88	261.75
