# Supplementary material for: A Whole-Genome-Based Gene-by-Gene Typing System for Standardized High-Resolution Strain Typing of Bacillus anthracis
Source: J Clin Microbiol. 2021 Jun 18;59(7):e02889-20. doi: 10.1128/JCM.02889-20 (PMC8218748; doi:10.1128/JCM.02889-20)
Supplement: Supplemental file 5 — . Download JCM.02889-20-s0005.xlsx, XLSX file, 39 KB [file jcm.02889-20-s0005.xlsx]

## Sheet: Table S4
Table S4: group-specific SNPs that are specifically present in each of the Bacillus anthracis (sub)clade but simultaneously absent in all other genomes.
CanSNP-group	Position in reference genome	Target	Gene	Product	Protein_id	Ref.-Seq. (NC_007530)	Target-Genomes (86)	Nontarget-Genomes (498)	Effect to Ref.-Seq. (Majority Target-Genomes)
Ames/sterne	48627	GBAA_RS00270	ispE	4-(cytidine 5'-diphospho)-2-C-methyl-D-erythritol kinase	WP_000772091.1	T	T (86)	C (498)	synonymous
Ames/sterne	93736	GBAA_RS00485	disA	DNA integrity scanning protein DisA	WP_000392168.1	C	C (86)	T (498)	synonymous
Ames/sterne	97988	GBAA_RS00505	gltX	glutamate--tRNA ligase	WP_000415154.1	A	A (86)	G (498)	synonymous
Ames/sterne	422826	GBAA_RS02245		toxic anion resistance protein	WP_001064413.1	G	G (86)	A (498)	synonymous
Ames/sterne	595491	GBAA_RS03225		response regulator transcription factor	WP_000238950.1	T	T (86)	C (498)	synonymous
Ames/sterne	807975	GBAA_RS04335		PTS lactose/cellobiose transporter subunit IIA	WP_000774634.1	A	A (86)	G (498)	synonymous
Ames/sterne	1086203	GBAA_RS05765		hypothetical protein	WP_009878741.1	C	C (86)	T (498)	synonymous
Ames/sterne	1089080	GBAA_RS05785		HD domain-containing protein	WP_000587080.1	T	T (86)	C (498)	synonymous
Ames/sterne	1448642	GBAA_RS07780		heptaprenyl diphosphate synthase component 1	WP_025388401.1	T	T (86)	G (498)	synonymous
Ames/sterne	1479737	GBAA_RS07960	dnaD	DNA replication protein DnaD	WP_000728550.1	C	C (86)	T (498)	synonymous
Ames/sterne	1717874	GBAA_RS09190		GNAT family N-acetyltransferase	WP_000771293.1	T	T (86)	C (498)	synonymous
Ames/sterne	1835115	GBAA_RS09735		LD-carboxypeptidase	WP_001130814.1	G	G (86)	A (498)	synonymous
Ames/sterne	1950257	GBAA_RS10385		nitrate reductase	WP_000941342.1	T	T (86)	C (498)	synonymous
Ames/sterne	2101633	GBAA_RS11185		GNAT family N-acetyltransferase	WP_000627504.1	A	A (86)	G (498)	synonymous
Ames/sterne	2614351	GBAA_RS13890	recQ	DNA helicase RecQ	WP_000494277.1	A	A (86)	G (498)	synonymous
Ames/sterne	2706197	GBAA_RS14460		GNAT family N-acetyltransferase	WP_001102431.1	C	C (86)	A (498)	synonymous
Ames/sterne	2706276	GBAA_RS14460		GNAT family N-acetyltransferase	WP_001102431.1	C	C (86)	A (498)	synonymous
Ames/sterne	3111955	GBAA_RS16485		DUF1292 domain-containing protein	WP_001997837.1	G	G (86)	A (498)	synonymous
Ames/sterne	3148331	GBAA_RS16700		lactonase family protein	WP_000782251.1	T	T (86)	C (498)	synonymous
Ames/sterne	3380414	GBAA_RS17875	acnA	aconitate hydratase AcnA	WP_000238573.1	G	G (86)	A (498)	synonymous
Ames/sterne	3395816	GBAA_RS17965		DUF4822 domain-containing protein	WP_025388429.1	T	T (86)	A (498)	synonymous
Ames/sterne	3640398	GBAA_RS19240	frr	ribosome recycling factor	WP_000531498.1	A	A (86)	G (498)	synonymous
Ames/sterne	3889072	GBAA_RS20645	mtnA	S-methyl-5-thioribose-1-phosphate isomerase	WP_000109046.1	T	T (86)	C (498)	synonymous
Ames/sterne	3973911	GBAA_RS21145	argB	acetylglutamate kinase	WP_001000908.1	A	A (86)	G (498)	synonymous
Ames/sterne	4189384	GBAA_RS22415		U32 family peptidase	WP_000742786.1	A	A (86)	G (498)	synonymous
Ames/sterne	4238099	GBAA_RS22660	nadB	L-aspartate oxidase	WP_001138517.1	C	C (86)	T (498)	synonymous
Ames/sterne	4851662	GBAA_RS26125		HNH endonuclease	WP_003164557.1	C	C (86)	T (498)	synonymous
Ancient A	848995	GBAA_RS04575		MFS transporter	WP_000508221.1	G	T (24)	G (560)	non-synonymous
Ancient A	1051640	GBAA_RS05605	hemE	uroporphyrinogen decarboxylase	WP_000252599.1	G	A (24)	G (560)	non-synonymous
Ancient A	1102136	GBAA_RS05860		S-layer homology domain-containing protein	WP_001208793.1	A	G (24)	A (560)	non-synonymous
Ancient A	2580218	GBAA_RS13670	lpdA	dihydrolipoyl dehydrogenase	WP_000041222.1	G	A (24)	G (560)	synonymous
Ancient A	2901180	GBAA_RS15445	glsA	glutaminase GlsA	WP_000588653.1	T	C (24)	T (560)	non-synonymous
Ancient A	3086718	GBAA_RS16350		anthrolysin O/cereolysin O family cholesterol-dependent cytolysin	WP_000576719.1	A	C (24)	A (560)	non-synonymous
Ancient A	3729934	GBAA_RS19680	spoVE	stage V sporulation protein E	WP_000753510.1	G	A (24)	G (560)	non-synonymous
Ancient A	3864276	GBAA_RS20505	kinB	sporulation sensor histidine kinase KinB	WP_000420390.1	C	T (24)	C (560)	non-synonymous
Ancient A	3896694	GBAA_RS20685		hypothetical protein	WP_000054667.1	G	A (24)	G (560)	non-synonymous
Ancient A	3941817	GBAA_RS20965		GNAT family N-acetyltransferase	WP_000803490.1	T	C (24)	T (560)	synonymous
Ancient A	4032981	GBAA_RS21500	aroQ	type II 3-dehydroquinate dehydratase	WP_000757082.1	T	C (24)	T (560)	non-synonymous
Ancient A	4378129	GBAA_RS23390		M42 family metallopeptidase	WP_000163567.1	G	A (24)	G (560)	non-synonymous
Ancient A	4493218	GBAA_RS24020		M42 family metallopeptidase	WP_001031503.1	T	C (24)	T (560)	synonymous
Aust94	863876	GBAA_RS04635		amino acid ABC transporter substrate-binding protein	WP_000732844.1	G	A (53)	G (531)	non-synonymous
Aust95	3381448	GBAA_RS17875	acnA	aconitate hydratase AcnA	WP_000238573.1	C	T (53)	C (531)	non-synonymous
Aust96	3455806	GBAA_RS18265		DUF1700 domain-containing protein	WP_000032394.1	G	A (53)	G (531)	non-synonymous
Aust97	3687488	GBAA_RS19470	coaBC	bifunctional phosphopantothenoylcysteine decarboxylase/phosphopantothenate--cysteine ligase CoaBC	WP_000911738.1	A	G (53)	A (531)	synonymous
Aust98	4497856	GBAA_RS24050	pulA	type I pullulanase	WP_000921730.1	G	A (53)	G (531)	non-synonymous
Aust99	4916392	GBAA_RS26465		helix-turn-helix transcriptional regulator	WP_000400857.1	G	A (53)	G (531)	synonymous
Aust100	4987298	GBAA_RS26795		MFS transporter	WP_000477597.1	C	A (53)	C (531)	non-synonymous
CladeB	74252	GBAA_RS00395	cysK	cysteine synthase A	WP_001261709.1	A	G (87)	A (497)	non-synonymous
CladeB	256572	GBAA_RS01495		redox-sensing transcriptional repressor Rex	WP_000437700.1	C	T (87)	C (497)	synonymous
CladeB	1010435	GBAA_RS05375		tetratricopeptide repeat protein	WP_000633313.1	A	G (87)	A (497)	synonymous
CladeB	1027116	GBAA_RS05465		hypothetical protein	WP_001017106.1	C	T (87)	C (497)	synonymous
CladeB	1057109	GBAA_RS05625		chitobiase/beta-hexosaminidase C-terminal domain-containing protein	WP_000279249.1	A	G (87)	A (497)	non-synonymous
CladeB	1059593	GBAA_RS05635		hypothetical protein	WP_000984150.1	G	A (87)	G (497)	non-synonymous
CladeB	1105619	GBAA_RS05875	aceB	malate synthase A	WP_000107322.1	A	G (87)	A (497)	non-synonymous
CladeB	1142049	GBAA_RS06085	clpB	ATP-dependent chaperone ClpB	WP_000365381.1	A	G (87)	A (497)	non-synonymous
CladeB	1142115	GBAA_RS06085	clpB	ATP-dependent chaperone ClpB	WP_000365381.1	T	C (87)	T (497)	non-synonymous
CladeB	1381174	GBAA_RS07415		DUF3922 domain-containing protein	WP_110925526.1	G	T (87)	G (497)	synonymous
CladeB	1386022	GBAA_RS07445		site-2 protease family protein	WP_000794704.1	C	T (87)	C (497)	non-synonymous
CladeB	1638755	GBAA_RS08795		alpha/beta fold hydrolase	WP_000531695.1	C	T (87)	C (497)	non-synonymous
CladeB	1695935	GBAA_RS09085		aspartate kinase	WP_000448053.1	T	C (87)	T (497)	non-synonymous
CladeB	1873861	GBAA_RS09930		amino acid transporter	WP_001287296.1	C	T (87)	C (497)	non-synonymous
CladeB	1875342	GBAA_RS09940		patatin-like phospholipase family protein	WP_000686815.1	T	C (87)	T (497)	non-synonymous
CladeB	1941740	GBAA_RS10335		amidase	WP_000425824.1	G	A (87)	G (497)	non-synonymous
CladeB	2381267	GBAA_RS12645		DinB family protein	WP_000288269.1	A	G (87)	A (497)	non-synonymous
CladeB	2734589	GBAA_RS14575		acetyltransferase	WP_000898754.1	T	C (87)	T (497)	synonymous
CladeB	2760846	GBAA_RS14710	proB	glutamate 5-kinase	WP_000744711.1	G	A (87)	G (497)	synonymous
CladeB	2817630	GBAA_RS15000		AraC family transcriptional regulator	WP_000428659.1	G	A (87)	G (497)	non-synonymous
CladeB	2827627	GBAA_RS15060		DUF2785 domain-containing protein	WP_001006680.1	C	T (87)	C (497)	non-synonymous
CladeB	2997302	GBAA_RS15905		ABC transporter permease	WP_000477731.1	C	T (87)	C (497)	non-synonymous
CladeB	3002981	GBAA_RS15940		MarR family transcriptional regulator	WP_000658984.1	C	T (87)	C (497)	non-synonymous
CladeB	3054793	GBAA_RS16170		amino acid permease	WP_000193978.1	A	G (87)	A (497)	non-synonymous
CladeB	3079608	GBAA_RS16300		MFS transporter	WP_001190328.1	G	A (87)	G (497)	non-synonymous
CladeB	3108734	GBAA_RS16460	hisS	histidine--tRNA ligase	WP_000405915.1	A	G (87)	A (497)	non-synonymous
CladeB	3137502	GBAA_RS16635		class I SAM-dependent methyltransferase	WP_000679183.1	C	T (87)	C (497)	non-synonymous
CladeB	3364964	GBAA_RS17780	parC	DNA topoisomerase IV subunit A	WP_001147475.1	G	A (87)	G (497)	synonymous
CladeB	3628533	GBAA_RS19200	nusA	transcription termination/antitermination protein NusA	WP_000102609.1	G	A (87)	G (497)	non-synonymous
CladeB	3708088	GBAA_RS19565	pyrC	dihydroorotase	WP_001108379.1	G	A (87)	G (497)	non-synonymous
CladeB	3752252	GBAA_RS19800		tyrosine-type recombinase/integrase	WP_000822829.1	T	C (87)	T (497)	synonymous
CladeB	3818343	GBAA_RS20235	typA	translational GTPase TypA	WP_000914763.1	A	G (87)	A (497)	synonymous
CladeB	3908012	GBAA_RS20740		Cof-type HAD-IIB family hydrolase	WP_000594222.1	A	G (87)	A (497)	non-synonymous
CladeB	3913298	GBAA_RS20775	scpA	segregation/condensation protein A	WP_001199756.1	C	G (87)	C (497)	non-synonymous
CladeB	4142088	GBAA_RS22145	comEA	competence protein ComEA	WP_000989925.1	T	C (87)	T (497)	non-synonymous
CladeB	4219598	GBAA_RS22555	secDF	protein translocase subunit SecDF	WP_001119062.1	G	A (87)	G (497)	synonymous
CladeB	4264233	GBAA_RS22800	valS	valine--tRNA ligase	WP_000072239.1	C	A (87)	C (497)	non-synonymous
CladeB	4264690	GBAA_RS22800	valS	valine--tRNA ligase	WP_000072239.1	G	A (87)	G (497)	non-synonymous
CladeB	4271929	GBAA_RS22830	hemC	hydroxymethylbilane synthase	WP_001226429.1	G	A (87)	G (497)	non-synonymous
CladeB	4283118	GBAA_RS22875		trigger factor	WP_000729253.1	C	T (87)	C (497)	non-synonymous
CladeB	4284789	GBAA_RS22880		hypothetical protein	WP_000358241.1	T	C (87)	T (497)	non-synonymous
CladeB	4340930	GBAA_RS23195		ABC transporter ATP-binding protein	WP_000221093.1	C	T (87)	C (497)	non-synonymous
CladeB	4364798	GBAA_RS23325	asnS	asparagine--tRNA ligase	WP_000432163.1	G	A (87)	G (497)	synonymous
CladeB	4426307	GBAA_RS23630		GNAT family N-acetyltransferase	WP_001222928.1	A	G (87)	A (497)	non-synonymous
CladeB	4630782	GBAA_RS24810	menB	1,4-dihydroxy-2-naphthoyl-CoA synthase	WP_000963873.1	G	T (87)	G (497)	non-synonymous
CladeB	4704552	GBAA_RS25265		DUF2628 domain-containing protein	WP_000289366.1	A	C (87)	A (497)	non-synonymous
CladeB	4719797	GBAA_RS25375		DUF1027 domain-containing protein	WP_000435941.1	A	G (87)	A (497)	synonymous
CladeB	4771397	GBAA_RS25690		hypothetical protein	WP_000394930.1	T	C (87)	T (497)	synonymous
CladeB	5019421	GBAA_RS26935	spoIID	stage II sporulation protein D	WP_000672625.1	C	T (87)	C (497)	non-synonymous
CladeB	5170515	GBAA_RS27680		glycosyltransferase family 2 protein	WP_001170714.1	G	A (87)	G (497)	non-synonymous
CladeB	5184977	GBAA_RS27735		nitric oxide synthase oxygenase	WP_000047612.1	A	C (87)	A (497)	non-synonymous
CladeB	5193982	GBAA_RS27780		acyltransferase family protein	WP_000827030.1	A	G (87)	A (497)	non-synonymous
CladeB	5198079	GBAA_RS27795		radical SAM protein	WP_000713634.1	G	A (87)	G (497)	synonymous
CladeC	1993	GBAA_RS00020	dnaN	DNA polymerase III subunit beta	WP_001212525.1	T	C (7)	T (577)	non-synonymous
CladeC	4190	GBAA_RS00030	recF	DNA replication/repair protein RecF	WP_000470753.1	G	T (7)	G (577)	non-synonymous
CladeC	27093	GBAA_RS00135	dnaX	DNA polymerase III subunit gamma/tau	WP_000121566.1	A	C (7)	A (577)	non-synonymous
CladeC	34599	GBAA_RS00190		aminotransferase class I/II-fold pyridoxal phosphate-dependent enzyme	WP_001075286.1	A	G (7)	A (577)	non-synonymous
CladeC	35935	GBAA_RS00190		aminotransferase class I/II-fold pyridoxal phosphate-dependent enzyme	WP_001075286.1	G	C (7)	G (577)	non-synonymous
CladeC	36748	GBAA_RS00200	holB	DNA polymerase III subunit delta'	WP_000169560.1	A	G (7)	A (577)	non-synonymous
CladeC	37026	GBAA_RS00200	holB	DNA polymerase III subunit delta'	WP_000169560.1	G	A (7)	G (577)	non-synonymous
CladeC	43813	GBAA_RS00240		TatD family hydrolase	WP_000895823.1	C	T (7)	C (577)	non-synonymous
CladeC	70343	GBAA_RS00380	ftsH	ATP-dependent zinc metalloprotease FtsH	WP_001079659.1	T	C (7)	T (577)	synonymous
CladeC	88581	GBAA_RS00465		UvrB/UvrC motif-containing protein	WP_000128392.1	T	C (7)	T (577)	non-synonymous
CladeC	94105	GBAA_RS00485	disA	DNA integrity scanning protein DisA	WP_000392168.1	C	T (7)	C (577)	synonymous
CladeC	109756	GBAA_RS00580	rpoB	DNA-directed RNA polymerase subunit beta	WP_000147548.1	G	T (7)	G (577)	non-synonymous
CladeC	111697	GBAA_RS00580	rpoB	DNA-directed RNA polymerase subunit beta	WP_000147548.1	A	G (7)	A (577)	non-synonymous
CladeC	157847	GBAA_RS00920		hypothetical protein	WP_001208184.1	C	T (7)	C (577)	non-synonymous
CladeC	171047	GBAA_RS00970		sigma factor regulator N-terminal domain-containing protein	WP_000381499.1	C	T (7)	C (577)	non-synonymous
CladeC	204536	GBAA_RS01160		LysR family transcriptional regulator	WP_000423056.1	T	C (7)	T (577)	non-synonymous
CladeC	241548	GBAA_RS01370	ndoA	type II toxin-antitoxin system endoribonuclease NdoA	WP_000635963.1	T	C (7)	T (577)	synonymous
CladeC	332804	GBAA_RS01825	gabT	4-aminobutyrate--2-oxoglutarate transaminase	WP_025985132.1	T	C (7)	T (577)	non-synonymous
CladeC	360092	GBAA_RS01945		iron ABC transporter permease	WP_000613086.1	A	G (7)	A (577)	non-synonymous
CladeC	361809	GBAA_RS01950		iron ABC transporter permease	WP_000823047.1	C	A (7)	C (576)/T (1)	non-synonymous
CladeC	364023	GBAA_RS01960		NAD(P)/FAD-dependent oxidoreductase	WP_001078275.1	C	T (7)	C (577)	non-synonymous
CladeC	389243	GBAA_RS02095		YhgE/Pip domain-containing protein	WP_000810134.1	C	T (7)	C (577)	synonymous
CladeC	389904	GBAA_RS02095		YhgE/Pip domain-containing protein	WP_000810134.1	A	G (7)	A (577)	non-synonymous
CladeC	391001	GBAA_RS02095		YhgE/Pip domain-containing protein	WP_000810134.1	G	A (7)	G (577)	non-synonymous
CladeC	394789	GBAA_RS02105	thiM	hydroxyethylthiazole kinase	WP_001092689.1	G	A (7)	G (577)	non-synonymous
CladeC	395298	GBAA_RS02110	thiE	thiamine phosphate synthase	WP_000086975.1	T	C (7)	T (577)	non-synonymous
CladeC	415544	GBAA_RS02205	proS	proline--tRNA ligase	WP_003172446.1	T	A (7)	T (577)	synonymous
CladeC	417981	GBAA_RS02220		TerD family protein	WP_001121586.1	T	C (7)	T (577)	synonymous
CladeC	419920	GBAA_RS02235		TerC family protein	WP_000025696.1	C	T (7)	C (577)	non-synonymous
CladeC	445658	GBAA_RS02355		DNA-3-methyladenine glycosylase 2 family protein	WP_000827098.1	T	G (7)	T (577)	non-synonymous
CladeC	501752	GBAA_RS02745		glycosyltransferase	WP_001130010.1	G	T (7)	G (577)	non-synonymous
CladeC	517509	GBAA_RS02840		DUF402 domain-containing protein	WP_000506633.1	A	G (7)	A (577)	non-synonymous
CladeC	517904	GBAA_RS02840		DUF402 domain-containing protein	WP_000506633.1	A	G (7)	A (577)	synonymous
CladeC	667254	GBAA_RS03535		HAMP domain-containing histidine kinase	WP_000822547.1	A	G (7)	A (577)	synonymous
CladeC	668222	GBAA_RS03540		response regulator transcription factor	WP_000565456.1	A	G (7)	A (577)	synonymous
CladeC	683307	GBAA_RS03615	rbsK	ribokinase	WP_001132852.1	A	G (7)	A (577)	synonymous
CladeC	732528	GBAA_RS03850		ferrous iron transporter B	WP_000443593.1	G	T (7)	G (577)	synonymous
CladeC	755049	GBAA_RS04040		ABC transporter substrate-binding protein	WP_000670426.1	T	C (7)	T (577)	non-synonymous
CladeC	766050	GBAA_RS04105	kdpC	K(+)-transporting ATPase subunit C	WP_001085558.1	C	T (7)	C (577)	non-synonymous
CladeC	774013	GBAA_RS04150		hypothetical protein	WP_000834192.1	G	A (7)	G (577)	non-synonymous
CladeC	778753	GBAA_RS04170		LacI family DNA-binding transcriptional regulator	WP_000167748.1	T	C (7)	T (577)	synonymous
CladeC	790379	GBAA_RS04245		DUF3238 domain-containing protein	WP_000233423.1	T	C (7)	T (577)	non-synonymous
CladeC	794323	GBAA_RS04265		sulfurtransferase TusA family protein	WP_000023972.1	A	G (7)	A (577)	non-synonymous
CladeC	810999	GBAA_RS04355		DUF871 domain-containing protein	WP_000440083.1	T	G (7)	T (577)	non-synonymous
CladeC	814901	GBAA_RS04370		ABC transporter ATP-binding protein	WP_000609094.1	T	C (7)	T (577)	non-synonymous
CladeC	834883	GBAA_RS04490	murQ	N-acetylmuramic acid 6-phosphate etherase	WP_000892332.1	C	G (7)	C (577)	non-synonymous
CladeC	847106	GBAA_RS04570		SgrR family transcriptional regulator	WP_000699841.1	G	A (7)	G (577)	non-synonymous
CladeC	856307	GBAA_RS04605	racE	glutamate racemase	WP_000109644.1	A	T (7)	A (577)	non-synonymous
CladeC	861050	GBAA_RS04625		ATP-binding cassette domain-containing protein	WP_000493196.1	C	T (7)	C (577)	non-synonymous
CladeC	868208	GBAA_RS04660		YheC/YheD family protein	WP_000658120.1	T	C (7)	T (577)	non-synonymous
CladeC	1060390	GBAA_RS05640		BlaI/MecI/CopY family transcriptional regulator	WP_000184500.1	T	C (7)	T (577)	synonymous
CladeC	1062743	GBAA_RS05650		TetR/AcrR family transcriptional regulator	WP_000963385.1	A	C (7)	A (577)	non-synonymous
CladeC	1069813	GBAA_RS05690		MBL fold metallo-hydrolase	WP_000784654.1	C	G (7)	C (577)	non-synonymous
CladeC	1084045	GBAA_RS05745		hypothetical protein	WP_003158362.1	A	T (7)	A (577)	synonymous
CladeC	1092519	GBAA_RS32150		hypothetical protein	WP_000394947.1	C	T (7)	C (577)	non-synonymous
CladeC	1094856	GBAA_RS05820		response regulator transcription factor	WP_000272700.1	T	C (7)	T (577)	non-synonymous
CladeC	1116215	GBAA_RS05925	addA	helicase-exonuclease AddAB subunit AddA	WP_000970458.1	C	T (7)	C (577)	non-synonymous
CladeC	1354084	GBAA_RS07265	hisF	imidazoleglycerol phosphate synthase cyclase subunit	WP_000880088.1	T	C (7)	T (577)	non-synonymous
CladeC	1357688	GBAA_RS07295	pssA	CDP-diacylglycerol--serine O-phosphatidyltransferase	WP_000285422.1	A	G (7)	A (577)	synonymous
CladeC	1414643	GBAA_RS07590	resB	cytochrome c biogenesis protein ResB	WP_000910533.1	C	T (7)	C (577)	non-synonymous
CladeC	1436308	GBAA_RS07705		(d)CMP kinase	WP_000361263.1	T	C (7)	T (577)	non-synonymous
CladeC	1440492	GBAA_RS07730		YIEGIA domain-containing protein	WP_000575278.1	T	A (7)	T (577)	synonymous
CladeC	1446528	GBAA_RS07765	spoIVA	stage IV sporulation protein A	WP_000416519.1	T	C (7)	T (577)	non-synonymous
CladeC	1452975	GBAA_RS07805	aroB	3-dehydroquinate synthase	WP_000526831.1	C	T (7)	C (577)	non-synonymous
CladeC	1456721	GBAA_RS07815		tetratricopeptide repeat protein	WP_001168681.1	A	G (7)	A (577)	non-synonymous
CladeC	1459195	GBAA_RS07835	qcrB	menaquinol-cytochrome c reductase cytochrome b subunit	WP_000932700.1	C	T (7)	C (577)	non-synonymous
CladeC	1463290	GBAA_RS07860		zinc metallopeptidase	WP_003169342.1	A	C (7)	A (577)	non-synonymous
CladeC	1494899	GBAA_RS08045		GNAT family N-acetyltransferase	WP_000386776.1	A	G (7)	A (577)	synonymous
CladeC	1496946	GBAA_RS08055		type I methionyl aminopeptidase	WP_000628431.1	G	A (7)	G (577)	non-synonymous
CladeC	1505636	GBAA_RS08085		GNAT family N-acetyltransferase	WP_001103524.1	A	C (7)	A (577)	non-synonymous
CladeC	1542876	GBAA_RS08215		QueT transporter family protein	WP_001026469.1	T	G (7)	T (577)	non-synonymous
CladeC	1558858	GBAA_RS08310		DUF4870 domain-containing protein	WP_000678042.1	G	A (7)	G (577)	synonymous
CladeC	1573642	GBAA_RS08395		hypothetical protein	WP_000800095.1	A	G (7)	A (577)	non-synonymous
CladeC	1610738	GBAA_RS08620		hypothetical protein	WP_000121176.1	T	C (7)	T (577)	synonymous
CladeC	1636942	GBAA_RS08780		DUF3885 domain-containing protein	WP_001238786.1	T	G (7)	T (577)	non-synonymous
CladeC	1686232	GBAA_RS09040		sensor histidine kinase	WP_001104378.1	C	A (7)	C (577)	non-synonymous
CladeC	1704850	GBAA_RS09125		MFS transporter	WP_001161158.1	T	C (7)	T (577)	synonymous
CladeC	1708442	GBAA_RS09145		UDP-galactose-lipid carrier transferase	WP_000427392.1	A	G (7)	A (577)	non-synonymous
CladeC	1713282	GBAA_RS09165	hflX	GTPase HflX	WP_000391894.1	C	A (7)	C (577)	synonymous
CladeC	1729665	GBAA_RS09255		SDR family oxidoreductase	WP_000911799.1	C	T (7)	C (577)	non-synonymous
CladeC	1801214	GBAA_RS09560		DUF1775 domain-containing protein	WP_000821404.1	C	T (7)	C (577)	non-synonymous
CladeC	1801219	GBAA_RS09560		DUF1775 domain-containing protein	WP_000821404.1	G	T (7)	G (577)	non-synonymous
CladeC	1805540	GBAA_RS09585		DsbA family oxidoreductase	WP_000216678.1	A	G (7)	A (577)	non-synonymous
CladeC	1806779	GBAA_RS09600		amidase	WP_000759444.1	A	G (7)	A (577)	non-synonymous
CladeC	1853717	GBAA_RS09835	thrB	homoserine kinase	WP_000612671.1	A	G (7)	A (577)	non-synonymous
CladeC	1883276	GBAA_RS09985		serine protease	WP_001089035.1	C	T (7)	C (577)	non-synonymous
CladeC	1887932	GBAA_RS10015		DinB family protein	WP_001018093.1	C	T (7)	C (577)	non-synonymous
CladeC	1922803	GBAA_RS10225		polysaccharide biosynthesis protein	WP_000678838.1	G	T (7)	G (577)	synonymous
CladeC	1924850	GBAA_RS10235		permease	WP_000418724.1	A	G (7)	A (577)	synonymous
CladeC	1941826	GBAA_RS10335		amidase	WP_000425824.1	G	A (7)	G (577)	synonymous
CladeC	1947535	GBAA_RS10370	alr	alanine racemase	WP_003159106.1	C	T (7)	C (577)	non-synonymous
CladeC	1949996	GBAA_RS10385		nitrate reductase	WP_000941342.1	T	C (7)	T (577)	synonymous
CladeC	1959435	GBAA_RS10450		hypothetical protein	WP_000516422.1	G	A (7)	G (577)	non-synonymous
CladeC	2015398	GBAA_RS10765		HD domain-containing protein	WP_000165939.1	G	A (7)	G (577)	non-synonymous
CladeC	2047486	GBAA_RS10895		WXG100 family type VII secretion target	WP_000807831.1	C	T (7)	C (577)	synonymous
CladeC	2077622	GBAA_RS11050		aspartate/glutamate racemase family protein	WP_000848560.1	T	C (7)	T (577)	non-synonymous
CladeC	2315953	GBAA_RS12325	gpmA	2,3-diphosphoglycerate-dependent phosphoglycerate mutase	WP_000594139.1	C	T (7)	C (577)	non-synonymous
CladeC	2370779	GBAA_RS12590		acyl-CoA dehydrogenase	WP_000397270.1	T	G (7)	T (577)	synonymous
CladeC	2372681	GBAA_RS12595		acetyl-CoA carboxylase biotin carboxylase subunit	WP_000486738.1	G	A (7)	G (577)	synonymous
CladeC	2386463	GBAA_RS12675	mtnN	5'-methylthioadenosine/S-adenosylhomocysteine nucleosidase	WP_000218300.1	A	G (7)	A (577)	synonymous
CladeC	2571073	GBAA_RS13615		sigma-54-dependent Fis family transcriptional regulator	WP_000881410.1	G	A (7)	G (577)	non-synonymous
CladeC	2573932	GBAA_RS13630		N-acetyltransferase	WP_000584544.1	A	C (7)	A (577)	non-synonymous
CladeC	2600271	GBAA_RS13810		MmcQ/YjbR family DNA-binding protein	WP_000994643.1	G	T (7)	G (577)	non-synonymous
CladeC	2616140	GBAA_RS13900		hypothetical protein	WP_000287715.1	A	C (7)	A (577)	non-synonymous
CladeC	2631526	GBAA_RS13985		FAD-binding oxidoreductase	WP_001215284.1	T	C (7)	T (577)	non-synonymous
CladeC	2641694	GBAA_RS14050		peptide ABC transporter substrate-binding protein	WP_000714955.1	G	T (7)	G (577)	synonymous
CladeC	2671719	GBAA_RS14200		YjgB family protein	WP_000870469.1	A	G (7)	A (577)	non-synonymous
CladeC	2706300	GBAA_RS14460		GNAT family N-acetyltransferase	WP_001102431.1	A	G (7)	A (577)	synonymous
CladeC	2722463	GBAA_RS14535	aroA	3-phosphoshikimate 1-carboxyvinyltransferase	WP_000664623.1	A	G (7)	A (577)	synonymous
CladeC	2783351	GBAA_RS14830		MFS transporter	WP_001186941.1	A	T (7)	A (577)	synonymous
CladeC	2820252	GBAA_RS15020		EamA family transporter	WP_000832967.1	A	T (7)	A (577)	synonymous
CladeC	2821735	GBAA_RS15025		PLP-dependent aminotransferase family protein	WP_000454940.1	A	T (7)	A (577)	non-synonymous
CladeC	2847957	GBAA_RS15175		DUF979 domain-containing protein	WP_001021671.1	T	G (7)	T (577)	synonymous
CladeC	2851711	GBAA_RS15200		IclR family transcriptional regulator	WP_000026383.1	T	G (7)	T (577)	non-synonymous
CladeC	2862981	GBAA_RS15260		GNAT family N-acetyltransferase	WP_000442619.1	G	T (7)	G (577)	non-synonymous
CladeC	2904905	GBAA_RS15455		anion transporter	WP_000659293.1	C	T (7)	C (577)	non-synonymous
CladeC	2918765	GBAA_RS15515		LysR family transcriptional regulator	WP_000423197.1	G	T (7)	G (577)	synonymous
CladeC	2969849	GBAA_RS15765		DHA2 family efflux MFS transporter permease subunit	WP_000005116.1	G	A (7)	G (577)	non-synonymous
CladeC	2993068	GBAA_RS15885		class I SAM-dependent methyltransferase	WP_000715170.1	A	G (7)	A (577)	non-synonymous
CladeC	3002923	GBAA_RS15940		MarR family transcriptional regulator	WP_000658984.1	A	G (7)	A (577)	non-synonymous
CladeC	3012670	GBAA_RS15990		LD-carboxypeptidase	WP_000905885.1	G	A (7)	G (577)	non-synonymous
CladeC	3038708	GBAA_RS16095		collagenase ColA	WP_001038978.1	A	G (7)	A (577)	non-synonymous
CladeC	3101576	GBAA_RS16430		endonuclease	WP_000672206.1	T	C (7)	T (577)	non-synonymous
CladeC	3117801	GBAA_RS16515		hypothetical protein	WP_000935861.1	G	T (7)	G (577)	non-synonymous
CladeC	3120868	GBAA_RS16540		DUF1648 domain-containing protein	WP_000464978.1	C	T (7)	C (577)	non-synonymous
CladeC	3122612	GBAA_RS16550		GNAT family N-acetyltransferase	WP_000207384.1	G	A (7)	G (577)	non-synonymous
CladeC	3138434	GBAA_RS16640		CGNR zinc finger domain-containing protein	WP_001072952.1	A	C (7)	A (577)	non-synonymous
CladeC	3138754	GBAA_RS16640		CGNR zinc finger domain-containing protein	WP_001072952.1	G	A (7)	G (577)	non-synonymous
CladeC	3146197	GBAA_RS16685		DMT family transporter	WP_000814716.1	G	A (7)	G (577)	non-synonymous
CladeC	3147156	GBAA_RS16690		pentapeptide repeat-containing protein	WP_000181470.1	G	A (7)	G (577)	non-synonymous
CladeC	3168631	GBAA_RS16780		nitroreductase family protein	WP_000158934.1	A	G (7)	A (577)	non-synonymous
CladeC	3175072	GBAA_RS16810		VOC family protein	WP_001291676.1	G	A (7)	G (577)	non-synonymous
CladeC	3187421	GBAA_RS16890		MBL fold metallo-hydrolase	WP_000977223.1	G	A (7)	G (577)	synonymous
CladeC	3390316	GBAA_RS17935		AMP-binding protein	WP_000513164.1	G	A (7)	G (577)	non-synonymous
CladeC	3396278	GBAA_RS17965		DUF4822 domain-containing protein	WP_025388429.1	T	C (7)	T (577)	non-synonymous
CladeC	3403457	GBAA_RS18005		alpha/beta hydrolase	WP_000975478.1	C	T (7)	C (577)	synonymous
CladeC	3455737	GBAA_RS18265		DUF1700 domain-containing protein	WP_000032394.1	A	G (7)	A (577)	non-synonymous
CladeC	3609906	GBAA_RS19105		ribonuclease J	WP_000823085.1	A	G (7)	A (577)	synonymous
CladeC	3628526	GBAA_RS19200	nusA	transcription termination/antitermination protein NusA	WP_000102609.1	C	T (7)	C (577)	synonymous
CladeC	3629115	GBAA_RS19205	rimP	ribosome maturation factor RimP	WP_000359097.1	G	A (7)	G (577)	non-synonymous
CladeC	3638336	GBAA_RS19230	cdsA	phosphatidate cytidylyltransferase	WP_000813581.1	G	A (7)	G (577)	synonymous
CladeC	3683760	GBAA_RS19460		peptide deformylase	WP_000279469.1	G	A (7)	G (577)	non-synonymous
CladeC	3686818	GBAA_RS19470	coaBC	bifunctional phosphopantothenoylcysteine decarboxylase/phosphopantothenate--cysteine ligase CoaBC	WP_000911738.1	C	T (7)	C (577)	non-synonymous
CladeC	3687081	GBAA_RS19470	coaBC	bifunctional phosphopantothenoylcysteine decarboxylase/phosphopantothenate--cysteine ligase CoaBC	WP_000911738.1	A	G (7)	A (577)	non-synonymous
CladeC	3701907	GBAA_RS19550	pyrK	dihydroorotate oxidase B electron transfer subunit	WP_000983358.1	A	G (7)	A (577)	synonymous
CladeC	3703986	GBAA_RS19555	carB	carbamoyl-phosphate synthase large subunit	WP_001126118.1	T	C (7)	T (577)	non-synonymous
CladeC	3708141	GBAA_RS19565	pyrC	dihydroorotase	WP_001108379.1	T	G (7)	T (577)	synonymous
CladeC	3733756	GBAA_RS19695	murE	UDP-N-acetylmuramoyl-L-alanyl-D-glutamate--2, 6-diaminopimelate ligase	WP_000766304.1	G	A (7)	G (577)	non-synonymous
CladeC	3733878	GBAA_RS19695	murE	UDP-N-acetylmuramoyl-L-alanyl-D-glutamate--2, 6-diaminopimelate ligase	WP_000766304.1	G	A (7)	G (577)	synonymous
CladeC	3740834	GBAA_RS19720	bshC	bacillithiol biosynthesis cysteine-adding enzyme BshC	WP_000403057.1	T	C (7)	T (577)	synonymous
CladeC	3752779	GBAA_RS19805		hypothetical protein	WP_000064510.1	A	G (7)	A (577)	synonymous
CladeC	3764408	GBAA_RS19845		tail protein	WP_000952019.1	A	C (7)	A (577)	non-synonymous
CladeC	3764945	GBAA_RS19850		hypothetical protein	WP_001211423.1	T	G (7)	T (577)	non-synonymous
CladeC	3786954	GBAA_RS20055		hypothetical protein	WP_001045400.1	C	T (7)	C (577)	non-synonymous
CladeC	3797795	GBAA_RS20125		histidine phosphatase family protein	WP_003289268.1	C	T (7)	C (577)	non-synonymous
CladeC	3803088	GBAA_RS20165	ctaE	cytochrome c oxidase subunit III	WP_000557860.1	C	T (7)	C (577)	synonymous
CladeC	3803717	GBAA_RS20170	ctaD	cytochrome c oxidase subunit I	WP_000099796.1	G	A (7)	G (577)	synonymous
CladeC	3804326	GBAA_RS20170	ctaD	cytochrome c oxidase subunit I	WP_000099796.1	G	A (7)	G (577)	synonymous
CladeC	3805608	GBAA_RS20175	coxB	cytochrome c oxidase subunit II	WP_000745269.1	T	G (7)	T (577)	non-synonymous
CladeC	3813449	GBAA_RS20195		FtsW/RodA/SpoVE family cell cycle protein	WP_000832772.1	C	T (7)	C (577)	non-synonymous
CladeC	3841418	GBAA_RS20370		LysR family transcriptional regulator	WP_003157941.1	C	A (7)	C (577)	synonymous
CladeC	3877258	GBAA_RS20555		SDR family NAD(P)-dependent oxidoreductase	WP_000218423.1	T	C (7)	T (577)	non-synonymous
CladeC	3882726	GBAA_RS20595		NUDIX hydrolase	WP_000540523.1	G	A (7)	G (577)	non-synonymous
CladeC	3883542	GBAA_RS20600		DUF3928 family protein	WP_000288327.1	C	T (7)	C (577)	non-synonymous
CladeC	3909904	GBAA_RS20755	nagA	N-acetylglucosamine-6-phosphate deacetylase	WP_001983978.1	A	T (7)	A (577)	non-synonymous
CladeC	3910193	GBAA_RS20755	nagA	N-acetylglucosamine-6-phosphate deacetylase	WP_001983978.1	A	C (7)	A (577)	synonymous
CladeC	3912289	GBAA_RS20765	scpB	segregation/condensation protein ScpB	WP_000376225.1	A	C (7)	A (577)	non-synonymous
CladeC	3937001	GBAA_RS20935	deoB	phosphopentomutase	WP_001046068.1	C	G (7)	C (577)	non-synonymous
CladeC	3937612	GBAA_RS20935	deoB	phosphopentomutase	WP_001046068.1	C	A (7)	C (577)	non-synonymous
CladeC	3954971	GBAA_RS21045	ribD	bifunctional diaminohydroxyphosphoribosylaminopyrimidine deaminase/5-amino-6-(5-phosphoribosylamino)uracil reductase RibD	WP_000131964.1	C	T (7)	C (577)	synonymous
CladeC	3961669	GBAA_RS21085	bioF	8-amino-7-oxononanoate synthase	WP_001075618.1	T	C (7)	T (577)	synonymous
CladeC	3972140	GBAA_RS21135	argF	ornithine carbamoyltransferase	WP_000108878.1	T	C (7)	T (577)	non-synonymous
CladeC	3974404	GBAA_RS21145	argB	acetylglutamate kinase	WP_001000908.1	T	C (7)	T (577)	non-synonymous
CladeC	3981229	GBAA_RS21190	sdaAB	L-serine ammonia-lyase, iron-sulfur-dependent, subunit beta	WP_000877438.1	T	G (7)	T (577)	non-synonymous
CladeC	3987689	GBAA_RS32425	prli42	stressosome-associated protein Prli42	WP_000549038.1	C	T (7)	C (577)	synonymous
CladeC	4035440	GBAA_RS21520		HAD family hydrolase	WP_000643910.1	G	A (7)	G (577)	non-synonymous
CladeC	4044613	GBAA_RS21590		ABC-2 transporter permease	WP_000595376.1	A	G (7)	A (577)	non-synonymous
CladeC	4048716	GBAA_RS21625	gcvPB	aminomethyl-transferring glycine dehydrogenase subunit 2	WP_000795698.1	T	G (7)	T (577)	non-synonymous
CladeC	4085704	GBAA_RS21845	phoU	phosphate signaling complex protein PhoU	WP_000251235.1	T	C (7)	T (577)	non-synonymous
CladeC	4094363	GBAA_RS21880	sodA	superoxide dismutase [Mn]	WP_001052031.1	C	T (7)	C (577)	non-synonymous
CladeC	4115282	GBAA_RS22005		GTPase Era	WP_001080240.1	G	A (7)	G (577)	non-synonymous
CladeC	4120646	GBAA_RS22035	yqfD	sporulation protein YqfD	WP_000792477.1	T	C (7)	T (577)	non-synonymous
CladeC	4130849	GBAA_RS22090	hrcA	heat-inducible transcriptional repressor HrcA	WP_000954959.1	G	A (7)	G (577)	non-synonymous
CladeC	4136759	GBAA_RS22120	rpsT	30S ribosomal protein S20	WP_001274011.1	G	T (7)	G (577)	non-synonymous
CladeC	4142490	GBAA_RS22150		late competence protein ComER	WP_001020551.1	C	T (7)	C (577)	synonymous
CladeC	4149609	GBAA_RS22200		phosphatidylserine decarboxylase	WP_001255013.1	G	A (7)	G (577)	non-synonymous
CladeC	4187772	GBAA_RS22410		U32 family peptidase	WP_000217969.1	T	G (7)	T (577)	synonymous
CladeC	4189089	GBAA_RS22415		U32 family peptidase	WP_000742786.1	A	G (7)	A (577)	synonymous
CladeC	4201318	GBAA_RS22485	mnmA	tRNA 2-thiouridine(34) synthase MnmA	WP_001038005.1	C	T (7)	C (577)	non-synonymous
CladeC	4213947	GBAA_RS22535	relA	GTP diphosphokinase	WP_001262816.1	C	T (7)	C (577)	non-synonymous
CladeC	4221185	GBAA_RS22560		histidine kinase	WP_000886985.1	G	A (7)	G (577)	synonymous
CladeC	4221186	GBAA_RS22560		histidine kinase	WP_000886985.1	A	G (7)	A (577)	non-synonymous
CladeC	4272499	GBAA_RS22830	hemC	hydroxymethylbilane synthase	WP_001226429.1	T	A (7)	T (577)	non-synonymous
CladeC	4295429	GBAA_RS22955		type 1 glutamine amidotransferase domain-containing protein	WP_000919616.1	A	T (7)	A (577)	non-synonymous
CladeC	4297494	GBAA_RS22970		purine/pyrimidine permease	WP_003169644.1	A	T (7)	A (577)	synonymous
CladeC	4326166	GBAA_RS23115	uvrC	excinuclease ABC subunit C	WP_000544304.1	A	G (7)	A (577)	synonymous
CladeC	4328298	GBAA_RS23130	etfB	electron transfer flavoprotein subunit beta	WP_001029032.1	C	T (7)	C (577)	non-synonymous
CladeC	4336133	GBAA_RS23160	fhuB	Fe(3+)-hydroxamate ABC transporter permease FhuB	WP_001061683.1	G	A (7)	G (577)	non-synonymous
CladeC	4370523	GBAA_RS23340		RNA methyltransferase	WP_003158483.1	T	C (7)	T (577)	non-synonymous
CladeC	4397994	GBAA_RS32445		hypothetical protein	WP_000274387.1	C	T (7)	C (577)	non-synonymous
CladeC	4400019	GBAA_RS23490	mdh	malate dehydrogenase	WP_000153232.1	C	T (7)	C (577)	synonymous
CladeC	4442281	GBAA_RS23740		class I SAM-dependent methyltransferase	WP_000084349.1	A	C (7)	A (577)	non-synonymous
CladeC	4443535	GBAA_RS23745	tpx	thiol peroxidase	WP_000024528.1	T	G (7)	T (577)	non-synonymous
CladeC	4445528	GBAA_RS23760		NAD kinase	WP_000785168.1	G	A (7)	G (577)	synonymous
CladeC	4468381	GBAA_RS23875	acuC	acetoin utilization protein AcuC	WP_000092798.1	C	A (7)	C (577)	non-synonymous
CladeC	4468399	GBAA_RS23875	acuC	acetoin utilization protein AcuC	WP_000092798.1	A	G (7)	A (577)	non-synonymous
CladeC	4477937	GBAA_RS23945	ytxJ	bacillithiol system redox-active protein YtxJ	WP_001057489.1	C	T (7)	C (577)	non-synonymous
CladeC	4563068	GBAA_RS24430		alpha/beta hydrolase	WP_000498261.1	C	T (7)	C (577)	non-synonymous
CladeC	4574857	GBAA_RS24505	luxS	S-ribosylhomocysteine lyase LuxS	WP_001141369.1	T	C (7)	T (577)	non-synonymous
CladeC	4580855	GBAA_RS24540		YdcF family protein	WP_000965224.1	T	A (7)	T (577)	synonymous
CladeC	4584210	GBAA_RS24560		DUF4178 domain-containing protein	WP_000051761.1	C	T (7)	C (577)	synonymous
CladeC	4585262	GBAA_RS24570		PspA/IM30 family protein	WP_000110287.1	A	C (7)	A (577)	non-synonymous
CladeC	4594590	GBAA_RS24625		hypothetical protein	WP_000415602.1	G	A (7)	G (577)	non-synonymous
CladeC	4617413	GBAA_RS24745	gntP	gluconate permease GntP	WP_000356158.1	C	G (7)	C (577)	synonymous
CladeC	4621113	GBAA_RS24765		DgaE family pyridoxal phosphate-dependent ammonia lyase	WP_000510094.1	G	A (7)	G (577)	synonymous
CladeC	4627965	GBAA_RS24800	menC	o-succinylbenzoate synthase	WP_000403267.1	A	G (7)	A (577)	synonymous
CladeC	4629660	GBAA_RS24805		o-succinylbenzoate--CoA ligase	WP_000449553.1	A	C (7)	A (577)	non-synonymous
CladeC	4631083	GBAA_RS24815	menH	2-succinyl-6-hydroxy-2, 4-cyclohexadiene-1-carboxylate synthase	WP_001103370.1	A	G (7)	A (577)	non-synonymous
CladeC	4633914	GBAA_RS24825		isochorismate synthase	WP_000616726.1	A	G (7)	A (577)	synonymous
CladeC	4636785	GBAA_RS24835		yteA family sporulation protein	WP_000957386.1	G	A (7)	G (577)	non-synonymous
CladeC	4663937	GBAA_RS25060		D-glycerate dehydrogenase	WP_001205011.1	A	C (7)	A (577)	non-synonymous
CladeC	4674509	GBAA_RS25120		hotdog fold thioesterase	WP_001140609.1	C	G (7)	C (577)	non-synonymous
CladeC	4675333	GBAA_RS25125		DUF3298 and DUF4163 domain-containing protein	WP_000810356.1	A	C (7)	A (577)	non-synonymous
CladeC	4714688	GBAA_RS25335		NAD(P)H-dependent oxidoreductase	WP_000683432.1	A	G (7)	A (577)	non-synonymous
CladeC	4721085	GBAA_RS25385		MerR family transcriptional regulator	WP_001240997.1	T	C (7)	T (577)	non-synonymous
CladeC	4731407	GBAA_RS25455	sufB	Fe-S cluster assembly protein SufB	WP_001118828.1	G	T (7)	G (577)	non-synonymous
CladeC	4734190	GBAA_RS25470	sufD	Fe-S cluster assembly protein SufD	WP_000152186.1	C	T (7)	C (577)	non-synonymous
CladeC	4746902	GBAA_RS25570		PTS sugar transporter subunit IIC	WP_000666169.1	A	C (7)	A (577)	non-synonymous
CladeC	4749519	GBAA_RS25590		CPBP family intramembrane metalloprotease	WP_000048029.1	G	A (7)	G (577)	synonymous
CladeC	4830135	GBAA_RS25990		iron chelate uptake ABC transporter family permease subunit	WP_000631132.1	T	C (7)	T (577)	non-synonymous
CladeC	4852488	GBAA_RS26130		phage portal protein	WP_000522484.1	A	G (7)	A (577)	non-synonymous
CladeC	4852644	GBAA_RS26130		phage portal protein	WP_000522484.1	G	A (7)	G (577)	non-synonymous
CladeC	4853166	GBAA_RS26130		phage portal protein	WP_000522484.1	A	G (7)	A (577)	non-synonymous
CladeC	4872136	GBAA_RS26240	clpP	ATP-dependent Clp endopeptidase proteolytic subunit ClpP	WP_001049158.1	C	T (7)	C (577)	non-synonymous
CladeC	4877009	GBAA_RS26270		DUF368 domain-containing protein	WP_000455202.1	G	A (7)	G (577)	synonymous
CladeC	4896120	GBAA_RS26370		LysR family transcriptional regulator	WP_001099975.1	G	T (7)	G (577)	non-synonymous
CladeC	4973148	GBAA_RS26715		hypothetical protein	WP_000271595.1	A	G (7)	A (577)	non-synonymous
CladeC	5015182	GBAA_RS26910		M23 family metallopeptidase	WP_001214947.1	A	G (7)	A (577)	synonymous
CladeC	5016006	GBAA_RS26915		ABC transporter permease	WP_000144463.1	C	T (7)	C (577)	non-synonymous
CladeC	5026438	GBAA_RS26965	nuoL	NADH-quinone oxidoreductase subunit L	WP_000568458.1	A	G (7)	A (577)	synonymous
CladeC	5130756	GBAA_RS27495		Cof-type HAD-IIB family hydrolase	WP_000221392.1	G	A (7)	G (577)	non-synonymous
CladeC	5132581	GBAA_RS27510		ABC transporter permease subunit	WP_001206502.1	A	G (7)	A (577)	non-synonymous
CladeC	5171450	GBAA_RS27685		TetR/AcrR family transcriptional regulator	WP_000659615.1	G	A (7)	G (577)	synonymous
TEA	2637448	GBAA_RS14020		DUF1836 domain-containing protein	WP_000447236.1	T	C (188)	T (396)	synonymous
TEA	3947375	GBAA_RS21000		5'-nucleotidase C-terminal domain-containing protein	WP_000265564.1	A	C (188)	A (396)	synonymous
TEA	4331292	GBAA_RS23145		long-chain-fatty-acid--CoA ligase	WP_025388449.1	G	A (188)	G (396)	synonymous
TEA	4862198	GBAA_RS26175		phosphoglycerate kinase	WP_001036337.1	G	A (188)	G (396)	synonymous
TEA	5175347	GBAA_RS27695	msrB	peptide-methionine (R)-S-oxide reductase MsrB	WP_000290185.1	C	G (188)	C (396)	non-synonymous
TEA	5192916	GBAA_RS27775	dbpA	ATP-dependent RNA helicase DbpA	WP_000039360.1	T	C (188)	T (396)	synonymous
V770	2578	GBAA_RS00020	dnaN	DNA polymerase III subunit beta	WP_001212525.1	A	G (20)	A (564)	non-synonymous
V771	94155	GBAA_RS00485	disA	DNA integrity scanning protein DisA	WP_000392168.1	T	C (20)	T (564)	non-synonymous
V772	102439	GBAA_RS00530		NYN domain-containing protein	WP_000997883.1	C	T (20)	C (564)	synonymous
V773	218157	GBAA_RS01240	abc-f	ABC-F type ribosomal protection protein	WP_000150896.1	G	A (20)	G (564)	non-synonymous
V774	517043	GBAA_RS02835		stress-induced protein	WP_000997582.1	G	A (20)	G (564)	non-synonymous
V775	620527	GBAA_RS03320		pyrimidine nucleoside transporter NupC	WP_000668839.1	A	G (20)	A (564)	non-synonymous
V776	701760	GBAA_RS03700		undecaprenyl-diphosphate phosphatase	WP_000434785.1	T	C (20)	T (564)	non-synonymous
V777	800648	GBAA_RS04310		YhdH/YhfP family quinone oxidoreductase	WP_001016981.1	G	A (20)	G (564)	non-synonymous
V778	870611	GBAA_RS04670		DUF445 domain-containing protein	WP_003158405.1	C	T (20)	C (564)	non-synonymous
V779	1009776	GBAA_RS05375		tetratricopeptide repeat protein	WP_000633313.1	A	G (20)	A (564)	non-synonymous
V780	1038759	GBAA_RS05535		PH domain-containing protein	WP_000371363.1	G	T (20)	G (564)	non-synonymous
V781	1072217	GBAA_RS05705		fatty acid--CoA ligase family protein	WP_001055163.1	C	T (20)	C (564)	non-synonymous
V782	1109288	GBAA_RS05895		hypothetical protein	WP_000570850.1	T	C (20)	T (564)	non-synonymous
V783	1729622	GBAA_RS09255		SDR family oxidoreductase	WP_000911799.1	A	G (20)	A (564)	non-synonymous
V784	1935680	GBAA_RS10295	csaA	chaperone CsaA	WP_001263033.1	C	T (20)	C (564)	non-synonymous
V785	1945849	GBAA_RS10360		Cof-type HAD-IIB family hydrolase	WP_000278985.1	G	T (20)	G (564)	non-synonymous
V786	2571722	GBAA_RS13615		sigma-54-dependent Fis family transcriptional regulator	WP_000881410.1	C	T (20)	C (564)	non-synonymous
V787	2607666	GBAA_RS13865		DUF952 domain-containing protein	WP_000629070.1	T	C (20)	T (564)	synonymous
V788	2613617	GBAA_RS13890	recQ	DNA helicase RecQ	WP_000494277.1	T	C (20)	T (564)	synonymous
V789	2772989	GBAA_RS14765		DUF3887 domain-containing protein	WP_001253798.1	G	A (20)	G (564)	non-synonymous
V790	2772990	GBAA_RS14765		DUF3887 domain-containing protein	WP_001253798.1	G	A (20)	G (564)	non-synonymous
V791	2958185	GBAA_RS15715		helix-turn-helix transcriptional regulator	WP_009879338.1	T	C (20)	T (564)	non-synonymous
V792	2987971	GBAA_RS15860		hypothetical protein	WP_001038117.1	C	T (20)	C (564)	non-synonymous
V793	3012055	GBAA_RS15985		F0F1 ATP synthase subunit alpha	WP_000525535.1	C	A (20)	C (564)	non-synonymous
V794	3411871	GBAA_RS18040	hutI	imidazolonepropionase	WP_000887529.1	G	A (20)	G (564)	non-synonymous
V795	3453519	GBAA_RS18250		recombinase family protein	WP_000991465.1	A	G (20)	A (564)	synonymous
V796	3607267	GBAA_RS19090		DNA translocase FtsK	WP_001118785.1	G	A (20)	G (564)	synonymous
V797	3608769	GBAA_RS19100	tepA	translocation-enhancing protein TepA	WP_000139812.1	T	C (20)	T (564)	non-synonymous
V798	3683591	GBAA_RS19455		methionyl-tRNA formyltransferase	WP_000598790.1	C	T (20)	C (564)	synonymous
V799	3736996	GBAA_RS19705		penicillin-binding protein	WP_000600092.1	T	C (20)	T (564)	synonymous
V800	3779275	GBAA_RS19975		hypothetical protein	WP_000871846.1	G	A (20)	G (564)	non-synonymous
V801	3820040	GBAA_RS20235	typA	translational GTPase TypA	WP_000914763.1	C	T (20)	C (564)	non-synonymous
V802	3956945	GBAA_RS21055	ribBA	bifunctional 3,4-dihydroxy-2-butanone 4-phosphate synthase/GTP cyclohydrolase II	WP_000469013.1	A	G (20)	A (564)	non-synonymous
V803	3983694	GBAA_RS21205		DUF3932 family protein	WP_000656490.1	A	G (20)	A (564)	non-synonymous
V804	4050333	GBAA_RS21630	gcvPA	aminomethyl-transferring glycine dehydrogenase subunit 1	WP_000903231.1	G	A (20)	G (564)	synonymous
V805	4114364	GBAA_RS21995	recO	DNA repair protein RecO	WP_000487010.1	T	C (20)	T (564)	synonymous
V806	4495918	GBAA_RS24040		hypothetical protein	WP_001122234.1	A	G (20)	A (564)	non-synonymous
V807	4504236	GBAA_RS24085		polysaccharide biosynthesis protein	WP_001284049.1	G	A (20)	G (564)	synonymous
V808	4566863	GBAA_RS24445		DUF3986 family protein	WP_000455575.1	C	T (20)	C (564)	non-synonymous
V809	4829161	GBAA_RS25985		siderophore ABC transporter ATP-binding protein	WP_000590068.1	C	T (20)	C (564)	non-synonymous
V810	4896578	GBAA_RS26375		MerR family transcriptional regulator	WP_001219210.1	A	G (20)	A (564)	non-synonymous
V811	5197925	GBAA_RS27795		radical SAM protein	WP_000713634.1	C	T (20)	C (564)	non-synonymous
Vollum	3506063	GBAA_RS18610		Arm DNA-binding domain-containing protein	WP_003169928.1	G	C (118)	G (466)	non-synonymous
Vollum	4743286	GBAA_RS25530		DUF3937 family protein	WP_000494859.1	G	A (118)	G (466)	synonymous
Vollum	4752196	GBAA_RS25605		acyl-CoA dehydrogenase family protein	WP_000416279.1	C	T (118)	C (466)	non-synonymous
